# Supplementary material for: Morphological and transcriptomic analyses of stem cell-derived cortical neurons reveal mechanisms underlying synaptic dysfunction in schizophrenia
Source: Genome Med. 2023 Jul 28;15:58. doi: 10.1186/s13073-023-01203-5 (PMC10375745; doi:10.1186/s13073-023-01203-5)
Supplement: Supplementary file 3 — Additional file 3. DEG analysis. [file 13073_2023_1203_MOESM3_ESM.xlsx]

## Sheet: DEGs
gene_short_name	logFC	AveExpr	t	P.Value
PAX3	3.15773	-1.25601	8.03057	2.97821e-06
CBY3	-0.880381	-1.9816	-7.96103	3.26289e-06
SLC24A3	-2.15686	0.650249	-7.68229	4.7314e-06
KCNIP1	-1.74761	2.42474	-7.41565	6.81004e-06
L3MBTL4	-2.31562	1.14199	-7.121	1.02887e-05
SEMA3D	1.87692	-1.18157	6.84831	1.52227e-05
ZNF728	-2.03661	-1.67387	-6.75183	1.75262e-05
ITGB3	2.16044	-1.09022	6.74418	1.77243e-05
SH2D4A	0.669349	-2.81771	6.62478	2.11399e-05
ALPK1	2.23106	0.476837	6.50273	2.53622e-05
CPNE4	-1.28039	-0.134748	-6.46352	2.69018e-05
IFITM1	3.78703	2.89733	6.28731	3.51487e-05
COL6A2	2.27738	2.84893	6.20444	3.99177e-05
THRB	-3.55171	0.169127	-6.07426	4.88424e-05
TGFA	1.49909	-1.22162	6.00868	5.41158e-05
IRX3	1.21684	-2.13846	5.99124	5.56174e-05
KCNE1	0.639936	-2.64006	5.98585	5.60903e-05
SHISA6	-2.89516	-0.173769	-5.98389	5.62633e-05
CDC42EP2	0.960569	0.641409	5.95329	5.90385e-05
SERPINA5	3.10399	-0.99717	5.94404	5.99059e-05
LOC101927286	0.808788	-2.71758	5.90845	6.33704e-05
LOC105374746	-0.928821	-2.19883	-5.83704	7.09751e-05
WNT2B	2.73683	1.32112	5.79733	7.56153e-05
ARHGAP36	-1.34077	-2.23027	-5.78605	7.69911e-05
TPD52	1.87312	0.264261	5.77464	7.84092e-05
LOXL1-AS1	1.92091	-0.507504	5.75228	8.12693e-05
HMBOX1	-0.52914	3.60913	-5.68106	9.11361e-05
OMG	-1.09648	1.79679	-5.65106	9.56624e-05
PTGFR	-2.4617	-1.47637	-5.6374	9.78029e-05
SORCS3	-1.57715	0.889468	-5.61439	0.00010152
ESYT2	0.453636	2.72559	5.57798	0.000107712
LOC105378657	-1.87178	-1.86006	-5.55593	0.000111652
BTBD11	2.2227	-0.0373087	5.55219	0.000112336
LOC101927949	0.712795	-2.96553	5.53755	0.000115054
CDCA7L	-0.845233	3.07678	-5.52272	0.000117878
PTH1R	1.44959	-1.83127	5.4829	0.000125828
LOC105371310	1.82703	-1.85528	5.48214	0.000125986
BUB3P1	0.436497	-3.10368	5.46367	0.000129868
KLF12	-1.05089	3.84239	-5.45865	0.000130945
RASSF9	1.42955	0.621146	5.44069	0.000134873
TEX15	-1.43483	-0.960646	-5.39687	0.00014499
ZSCAN31	-0.7637	1.62322	-5.38991	0.000146669
LOC105369901	-1.32199	-2.06653	-5.37542	0.00015023
CLTCL1	0.408971	0.58941	5.33722	0.000160063
INHBA	1.90701	-1.21696	5.33132	0.000161641
ARL9	1.02835	-1.86011	5.27662	0.000177071
ANKEF1	0.943047	-0.69982	5.26209	0.000181423
CASS4	0.962015	-2.33329	5.2396	0.000188386
LINC01619	-1.49161	-0.288381	-5.2328	0.000190543
CCK	-4.62582	-0.0044509	-5.22339	0.000193576
C9orf91	0.594894	1.75725	5.22146	0.000194202
LOC107985367	-0.705113	-1.03814	-5.21536	0.000196204
ZNF75A	-0.511447	2.71149	-5.1902	0.000204678
LINC01089	-0.532923	1.49032	-5.17607	0.000209604
CTSC	1.70108	0.965438	5.17457	0.000210136
KLF15	-1.08118	1.69364	-5.17305	0.000210673
STAG1	-0.654322	4.08702	-5.17211	0.000211006
CDC42EP5	1.51169	-2.10394	5.13999	0.000222757
CDC42EP5	1.51169	-2.10394	5.13999	0.000222757
CDC42EP5	1.51169	-2.10394	5.13999	0.000222757
CDC42EP5	1.51169	-2.10394	5.13999	0.000222757
PLPP4	2.48608	-1.46166	5.11879	0.000230891
DGKG	1.18342	-1.79192	5.11285	0.000233222
PLXND1	1.95501	2.23797	5.09277	0.000241295
FSTL5	-1.76538	0.863166	-5.09013	0.000242376
TOM1L1	1.18468	1.29	5.06345	0.000253614
LIPC	0.542052	-3.00583	5.04493	0.000261731
TMEM120B	0.552715	1.05743	5.03722	0.000265189
ADARB2-AS1	-1.81075	-2.09681	-4.99059	0.000287158
STPG1	1.11696	0.138347	4.97209	0.000296393
FRAT1	-1.62927	0.157885	-4.96667	0.000299161
NXPH4	1.67796	0.0788592	4.96534	0.000299839
RPSAP20	0.494897	-3.07448	4.95086	0.000307379
RFESD	0.607086	-2.13672	4.93816	0.000314152
GRIN3B	0.999372	-1.86638	4.92731	0.00032006
RNF182	1.31868	1.96744	4.92168	0.000323171
CTB-113P19.1	1.11567	-2.63221	4.92089	0.000323614
STXBP5L	-2.10635	0.501436	-4.89415	0.000338855
ZNF484	-0.578167	2.66299	-4.89314	0.000339446
DUSP16	0.765773	2.88975	4.88107	0.000346583
GCNT1	1.70517	-0.185688	4.87782	0.000348531
PABPC5-AS1	-1.66543	0.571205	-4.86869	0.000354064
ZEB2	-1.29731	5.1617	-4.86244	0.000357907
FOXS1	1.29489	-2.10788	4.85669	0.000361483
EIF2AK4	0.425019	2.54843	4.84074	0.000371589
TSHZ3	1.41853	-0.209519	4.83385	0.00037605
RPL30P14	1.71234	-1.90704	4.81943	0.000385557
ELMOD1	1.42487	-0.501161	4.81587	0.000387945
PCMTD1	-0.721361	3.31	-4.81542	0.000388243
PMM2	0.371794	2.28962	4.80758	0.00039356
LOC643072	-0.669005	0.456606	-4.80713	0.000393868
FILIP1	1.03532	1.23864	4.78744	0.00040756
ALDH1B1	0.444831	2.31539	4.78244	0.000411119
MAGI1	-0.965117	3.91654	-4.77112	0.000419295
MUSK	0.803111	-2.24579	4.76098	0.000426755
ATG16L2	0.759759	0.753384	4.76071	0.000426958
VIP	-3.65138	-0.72058	-4.75355	0.000432313
HFE	1.05832	-1.81483	4.74907	0.000435701
LOC107986124	-0.783218	-2.25936	-4.73965	0.000442908
FRAT2	-1.14421	1.16963	-4.72536	0.000454089
DIO2	-1.41707	-0.536961	-4.70924	0.000467056
SLN	4.13591	-0.4483	4.70299	0.000472184
LOC105369711	-0.397739	-2.83816	-4.67406	0.000496708
NRP2	1.83191	3.00827	4.67316	0.000497499
ACHE	1.38741	0.511482	4.66835	0.00050171
TRNP1	1.33998	1.4605	4.6577	0.000511168
ATP9B	-0.654594	3.03227	-4.65579	0.000512881
KCND3-IT1	-1.6584	-1.80861	-4.64487	0.000522808
ADAMTS17	-1.6565	-1.50188	-4.64247	0.000525016
RASAL1	-1.40018	1.00729	-4.64084	0.000526521
ARL2	0.582129	4.04911	4.63627	0.00053076
LOC643387	-0.292245	-1.6066	-4.63054	0.000531544
MAPK15	1.2077	-0.846546	4.61425	0.000551719
LOC107985947	0.601727	-2.89519	4.60946	0.000556386
DAPK1	-1.0212	3.57533	-4.5729	0.00059342
PRICKLE3	1.26224	-1.15912	4.57156	0.000594823
ABR	0.571045	3.12649	4.56838	0.000598181
TNFRSF10C	1.0359	-2.16956	4.5655	0.00060123
ZNF844	-0.722517	1.61105	-4.56089	0.000606143
GABRR1	-0.3108	-3.16653	-4.55536	0.000612096
SLITRK5	0.737254	1.54996	4.53485	0.000634708
DNASE1L2	-0.779509	-0.708923	-4.51095	0.000662153
MAPK15	1.19573	-0.551755	4.50687	0.000666957
FBXL2	0.625548	2.37203	4.50638	0.000667537
AP5B1	0.552447	1.16276	4.49782	0.000677754
ABR	0.565028	3.13053	4.49107	0.000685921
ONECUT2	-1.24722	-0.891978	-4.48801	0.000689656
ADGRG2	1.82626	-1.28395	4.4873	0.000690519
BCAS4	0.585009	2.10078	4.47738	0.000702796
FGD6	-0.967867	1.75047	-4.47216	0.000709345
TXLNB	1.00358	-1.98488	4.4619	0.000722411
CD36	2.07819	-1.22716	4.45908	0.000726044
EYA3	-0.330852	2.81682	-4.45327	0.000733592
C8orf34	1.72456	-0.015818	4.44293	0.000747216
TRIM45	0.63836	0.206923	4.44239	0.000747938
YIPF7	-1.11272	-1.78429	-4.44206	0.000748377
SSX2IP	1.02712	3.78837	4.44151	0.000749114
ABCA8	1.04643	-0.89399	4.43124	0.000762945
KIAA2012	0.84747	-1.60221	4.42941	0.000765439
SCARA5	0.348049	-3.09905	4.42925	0.000765664
SOX2-OT	-2.05044	4.04814	-4.42807	0.000767271
OSER1-AS1	-0.907708	2.09158	-4.42774	0.000767725
FREM1	1.45903	-0.913958	4.41508	0.000785261
CNTNAP4	-1.57091	-1.89495	-4.41485	0.000785586
ADARB2	-3.08004	-0.0634721	-4.41197	0.000789627
LOC105374354	-1.39263	-1.25596	-4.40873	0.000794205
LY96	1.09504	-2.4807	4.40622	0.000797771
PDZRN4	-1.79955	1.4823	-4.40584	0.000798318
LOC105371632	0.867785	-2.3123	4.40326	0.000802002
ZNF41	-0.467602	1.34091	-4.38903	0.000822656
HOXA2	1.26912	-2.54215	4.38718	0.000825386
KIAA1328	-0.599003	2.3253	-4.37986	0.000836262
LRRC2	0.921545	-2.32691	4.34858	0.000884427
LRRC73	0.899549	0.0509259	4.34832	0.000884853
WASH7P	-0.507887	2.41879	-4.34153	0.000895685
PDS5B	-0.559138	3.17727	-4.33107	0.000912645
GAD1	-3.01147	2.49031	-4.32608	0.000920855
NDUFAF3	0.377578	3.81864	4.32502	0.000922614
SLC7A11	-0.95599	4.04033	-4.3217	0.000928126
PLP2	1.55587	1.25153	4.3168	0.000936336
KREMEN2	1.003	-1.62081	4.31532	0.000938833
CLUL1	1.27489	-1.0292	4.30765	0.000951862
LOC107985202	-0.5824	-1.83387	-4.2953	0.000973226
CCEPR	-1.37713	2.29093	-4.29438	0.000974842
DNAJC12	1.29422	1.18525	4.29115	0.000980517
ZNF586	-0.56236	2.23468	-4.2891	0.000984139
PPM1M	0.696121	0.96504	4.28842	0.000985354
ZNF175	-0.452082	1.69528	-4.28531	0.000990872
MARVELD2	1.39787	-1.6609	4.28527	0.00099095
PROX1-AS1	-1.48585	-0.733363	-4.28269	0.000995555
HIGD1B	1.11342	-2.41366	4.27789	0.00100419
LOC100422491	0.351718	-3.07872	4.27705	0.00100573
NUGGC	0.412433	-3.00065	4.27208	0.00101477
LINC00967	-0.917856	-2.54111	-4.27049	0.00101768
CD83	1.17545	1.19935	4.26674	0.00102458
PABPC5	-1.04143	-0.342343	-4.25954	0.00103796
TSTD1	2.67976	0.0352624	4.25812	0.00104062
ZBTB38	0.710693	2.32557	4.24924	0.00105742
SYNPR	-2.59736	1.59044	-4.24677	0.00106215
SEMA4G	0.425003	1.8662	4.24539	0.0010648
PFKP	0.912243	4.4172	4.24417	0.00106714
FUT8	-0.504527	3.95818	-4.23479	0.00108536
TUNAR	0.796083	-0.713602	4.23346	0.00108797
NRXN3	-2.42034	2.14598	-4.22785	0.00109905
DENND4C	-0.498121	3.21529	-4.22423	0.00110626
SPINT1	1.81382	-0.403244	4.2175	0.00111979
LOC100126784	1.24732	-0.675145	4.2163	0.00112223
FGD3	-2.29437	1.27226	-4.21514	0.00112459
AFMID	0.555564	2.27569	4.20835	0.00113848
FGF9	-1.94775	-0.328869	-4.20665	0.00114199
MIR137HG	1.92633	-1.15362	4.19967	0.00115649
NAA16	-0.83579	3.07482	-4.19946	0.00115693
VSTM2A-OT1	-2.66504	-1.13729	-4.18599	0.00118549
LOC102723846	1.89444	-0.269651	4.18519	0.00118721
NPIPA5	-0.667993	1.25092	-4.18035	0.00119766
FNDC5	-1.3416	1.26895	-4.17982	0.00119882
GAD2	-3.29119	2.51656	-4.15555	0.00125275
FAM214A	-0.60482	2.92179	-4.1549	0.00125422
CDH10	-1.75312	1.03881	-4.15324	0.00125801
TSPAN2	1.02837	0.0374137	4.1531	0.00125833
SLC22A18	1.16332	-1.85195	4.15275	0.00125912
UHRF2	-0.634183	2.39131	-4.1524	0.00125992
LOC107986638	-1.61552	-1.95726	-4.14882	0.00126814
NRF1	-0.561537	2.00233	-4.14368	0.00128002
ZNF233	-0.868749	-0.0608871	-4.14161	0.00128485
HOXB4	0.962399	-2.5069	4.14061	0.00128718
LOC100499489	-1.14884	-0.943115	-4.14056	0.00128728
LOC105370867	0.34215	-3.15085	4.13937	0.00129009
LOC105370867	0.34215	-3.15085	4.13937	0.00129009
ADM2	1.21294	-1.92546	4.13861	0.00129186
LOC105370982	-0.793172	0.924125	-4.13818	0.00129287
ERBB4	-2.2366	3.38729	-4.13695	0.00129576
GDF10	3.11907	-0.892341	4.13323	0.00130455
STAG3L4	-0.419716	1.84862	-4.13116	0.00130946
TMEM143	0.485588	-0.552652	4.12532	0.00132344
CLDN16	0.259759	-3.16762	4.1246	0.00132518
CENPCP1	0.427464	-2.73367	4.12266	0.00132984
PDZRN3-AS1	-1.25781	0.326575	-4.12144	0.0013328
KIF6	1.03471	-1.84222	4.11503	0.00134842
ST8SIA3	-1.89924	-0.541255	-4.10905	0.00136319
VSTM2A	-4.60502	2.19411	-4.10769	0.00136654
C10orf10	1.75133	-0.170034	4.10364	0.00137667
ABCC4	0.818029	1.84494	4.10331	0.00137749
ZNF383	-0.369079	1.16889	-4.10127	0.00138262
NFATC3	-0.449159	3.16068	-4.09997	0.00138588
APP	0.77104	7.0839	4.0988	0.00138884
DENND5B	-0.585204	3.34963	-4.09586	0.00139629
LOC102724322	0.488081	-1.05343	4.09273	0.00140428
ACSM5	-0.829013	-2.32559	-4.09223	0.00140557
CREB3L1	1.43862	-0.658835	4.09088	0.00140903
NAP1L3	-0.815774	3.93112	-4.09012	0.00141097
LOC107986222	0.810005	-2.59753	4.08565	0.00142251
LOC101929021	-1.90664	-0.590268	-4.08159	0.00143306
TRAF3	0.577944	1.7828	4.08146	0.0014334
KRT17	2.96757	-1.00568	4.07887	0.00144018
LSM6	-0.623525	2.99849	-4.07887	0.0014402
BTG1	-1.21155	4.14997	-4.07796	0.00144259
POU3F4	-2.30206	2.18029	-4.07637	0.00144677
ABLIM2	-0.961231	0.115968	-4.07337	0.0014547
TARDBP	-0.307992	3.68224	-4.07192	0.00145854
AP4E1	-0.466882	1.65405	-4.07168	0.00145918
GLRB	0.771823	0.986149	4.07058	0.00146211
LOC107984751	0.42	-2.77418	4.06474	0.00147777
PLEKHG4B	1.55731	1.22348	4.06376	0.00148042
CDC42BPA	-0.423423	3.38251	-4.06327	0.00148175
ASAP1	-0.574572	3.57087	-4.05741	0.00149765
ADM	1.40769	0.485408	4.05681	0.00149931
SVIP	1.24894	1.63592	4.05551	0.00150288
LOC102724934	1.36451	-1.19596	4.05492	0.00150448
MSL2	-0.417467	3.02484	-4.0547	0.00150508
CEP83	-0.682721	2.25431	-4.05425	0.00150632
CASC15	-0.500796	2.79434	-4.05219	0.00151201
PARD3	-0.358634	3.8381	-4.05161	0.00151361
SNTG1	-1.54689	2.62547	-4.05143	0.00151411
ZGRF1	-0.71253	1.58884	-4.05026	0.00151734
PDZRN3	-1.52478	4.49897	-4.04971	0.00151887
KCNH8	-2.28151	0.439726	-4.03997	0.00154613
CCDC88A	-1.03993	5.12574	-4.03845	0.00155043
HSD17B8	1.04404	-0.865078	4.03821	0.0015511
LOC105375761	-0.657344	-2.7308	-4.03507	0.00156003
KCND3	-0.755663	3.47915	-4.03364	0.00156411
VWC2L	-1.40077	-2.30059	-4.03335	0.00156493
PHOX2A	1.46316	-2.22902	4.02909	0.00157715
SLC35F3	1.29041	-2.06801	4.02901	0.00157739
KIRREL3	-1.36424	1.89389	-4.02889	0.00157774
CP	3.15273	1.09844	4.02481	0.00158955
NELL2	2.65939	4.35116	4.02174	0.0015985
BANF1P2	1.35136	-1.4589	4.02171	0.00159857
GPR37	1.97845	-0.452332	4.02104	0.00160055
KRT18	3.30697	-1.04134	4.01924	0.00160582
LRCH3	-0.379362	3.56711	-4.01809	0.00160919
ABR	0.563216	3.10593	4.00917	0.00163567
ASH1L	-0.574034	4.59438	-4.00797	0.00163927
UPK3BL	-1.2472	2.02839	-4.00307	0.00165404
C1orf94	-1.32045	-1.75666	-4.00206	0.0016571
PTPRR	-2.45189	-0.224245	-4.00169	0.00165821
FAM65B	-2.03673	2.83327	-3.99473	0.00167948
MSX2	2.06963	-1.50351	3.99336	0.0016837
ASIC5	0.273823	-3.10428	3.9918	0.00168851
RGS12	-0.959184	3.61167	-3.99125	0.00169022
LOC105372097	-2.32843	0.333642	-3.98865	0.00169827
SLC22A18	1.28627	-1.86874	3.98839	0.00169907
PAQR7	0.439463	1.14359	3.9878	0.00170091
HLA-H	-1.95307	-0.63044	-3.98718	0.00170286
GAS2	0.848433	-1.47348	3.9864	0.00170529
SMOC1	-2.11103	3.88029	-3.98581	0.00170713
RPL39P40	1.49627	-2.39247	3.98479	0.00171034
SKIL	0.512154	3.60388	3.98466	0.00171073
LOC105373354	-0.452928	-2.16403	-3.9791	0.00172827
GSN	1.27077	3.83397	3.9785	0.00173016
GPD1	-1.53813	0.981194	-3.97559	0.00173941
SLAIN1	-1.7486	5.72571	-3.97459	0.0017426
TMEM179	-1.51974	-0.661576	-3.97156	0.00175229
H2AFY2	-0.745086	3.86985	-3.96473	0.00177437
LOC105370109	2.19692	-0.0518273	3.96425	0.00177596
NPIPA5	-0.452505	2.73375	-3.96229	0.00178236
AMMECR1	-0.634307	1.37828	-3.96194	0.0017835
HSD17B8	1.03294	-0.861088	3.95742	0.00179834
CCAR1	-0.434718	3.54165	-3.95716	0.00179921
CORO2A	1.09218	-1.7713	3.9568	0.0018004
EML1	1.01129	2.95112	3.95187	0.00181674
NIPAL3	0.776563	1.93704	3.95099	0.00181968
MYRIP	2.30972	-0.668586	3.94641	0.00183505
CCIN	0.678441	-2.59122	3.94564	0.00183764
BAK1P1	0.384121	-1.12046	3.94259	0.00184797
NOS1AP	0.428107	0.928809	3.94169	0.00185101
ZNF516	-0.585416	1.88406	-3.94072	0.00185432
KIAA0319	1.59402	0.690948	3.94057	0.00185482
VWF	0.302799	-2.65928	3.93662	0.00186832
PELI2	-0.980456	3.57922	-3.93461	0.00187523
MYO3A	-1.54993	0.124973	-3.93407	0.0018771
LOC105373310	0.245769	-3.17453	3.93133	0.00188659
MB21D2	-1.05887	1.66597	-3.92947	0.00189303
AHNAK2	1.74064	1.46782	3.92891	0.00189497
HOXB2	1.67504	-2.01028	3.9276	0.00189956
TRIM36	-1.17575	3.75071	-3.9266	0.00190306
TET1	-0.709497	3.6016	-3.92632	0.00190401
DNASE1L1	0.844045	1.18236	3.92157	0.00192072
LOC105369361	-0.89929	-1.54592	-3.9199	0.00192663
LOC105369151	0.864328	-0.574601	3.91933	0.00192864
RAB28P5	-0.774145	0.646162	-3.91868	0.00193094
PROX1	-1.87022	2.35085	-3.91712	0.0019365
KCNE1B	0.550338	-2.66288	3.91649	0.00193873
LOC105371068	0.790039	-2.78838	3.91467	0.00194524
MTSS1	-1.14682	4.4628	-3.91398	0.00194773
FREM2	-0.92132	1.87678	-3.91237	0.0019535
TMEM123	-0.893249	5.88638	-3.91032	0.00196086
FST	1.48655	0.159706	3.90577	0.00197736
DMRT3	1.60697	-0.88498	3.90465	0.00198142
ABLIM1	1.30334	2.98164	3.90454	0.00198182
SLC25A16	-0.651643	3.59504	-3.90337	0.00198608
LOC105371256	-1.4327	-1.51105	-3.90252	0.0019892
ACKR3	0.585141	1.52362	3.90029	0.0019974
ZNF649-AS1	-1.16928	-2.24896	-3.89077	0.00203267
CD247	-0.894148	-2.40526	-3.88991	0.0020359
OSBPL9P1	0.523987	-3.05993	3.88983	0.00203622
OSTF1	0.937195	1.55042	3.88977	0.00203642
RN7SL181P	1.64432	-2.49977	3.88779	0.00204386
PCDHA11	-0.509692	1.29424	-3.8864	0.0020491
MTUS1	-0.851222	2.60884	-3.88615	0.00205005
CHD9	-0.634488	4.02348	-3.88563	0.00205202
HSD17B8	1.00133	-0.88676	3.88206	0.00206553
GABPB1	-0.63686	3.25209	-3.88132	0.00206836
KDM3A	-0.439634	3.34094	-3.8793	0.00207608
CNOT6	-0.516797	2.98242	-3.87785	0.00208163
PTPRU	1.7689	-0.158861	3.87688	0.00208534
OTOF	1.27542	-1.64316	3.87585	0.0020893
ST8SIA5	-3.06799	2.65934	-3.87491	0.00209292
LOC100130417	1.01971	-0.921035	3.87201	0.00210413
CHKB-AS1	-0.722976	-0.403454	-3.872	0.00210417
RBM11	1.14353	-1.69846	3.87168	0.00210542
LOC107984916	0.890186	-1.88079	3.86919	0.0021151
LOC100289455	-1.02538	-0.863034	-3.86918	0.00211516
HCRTR1	0.709134	-2.45287	3.86866	0.00211717
WNT7A	-2.3078	2.4684	-3.86734	0.00212235
LOC100507103	0.243457	-2.89463	3.86575	0.00212854
LOC389765	-0.550578	1.8206	-3.86567	0.00212889
SPATA5	-0.265911	2.40029	-3.86384	0.00213607
GLB1L2	0.55864	1.39153	3.8633	0.00213819
WRN	-0.496842	2.21393	-3.86321	0.00213855
SEMA3E	1.03063	-0.957791	3.85986	0.00215178
LINC01239	1.19665	-2.28137	3.85642	0.00216551
ERCC6L2	-0.374498	3.09828	-3.85514	0.00217061
OSER1	-0.446761	3.39113	-3.85484	0.0021718
LOC107985733	1.05524	-0.529441	3.85159	0.00218486
RBM39	-0.388689	5.33972	-3.85146	0.00218541
LOC101928856	-0.656813	-2.36275	-3.85	0.00219129
CALCR	0.238845	-3.18532	3.84711	0.002203
INTS6L	-0.95584	2.46042	-3.84709	0.00220306
CRYAB	2.39504	5.5222	3.84658	0.00220515
FGF12	-1.97981	0.782519	-3.84585	0.00220814
LOC105375622	0.593893	-2.9421	3.84374	0.00221675
IMMP1L	-0.515432	2.67226	-3.84155	0.00222571
PKHD1L1	0.244836	-2.9046	3.84088	0.00222847
SLC6A1	-1.58259	3.43216	-3.8402	0.00223127
NUDT16L1	-0.458955	3.37577	-3.83456	0.00225462
LOC105379053	-2.31458	-1.29464	-3.83336	0.0022596
KLRA1P	-0.579721	-0.949427	-3.83262	0.00226269
LINC01503	1.98887	1.76023	3.83193	0.0022656
SPON1	-2.29144	2.98652	-3.83168	0.00226662
URAHP	0.470719	0.854016	3.82852	0.0022799
ZSWIM5	-1.31384	1.43114	-3.8262	0.00228967
CHPF	1.2082	4.96885	3.82588	0.00229105
AHR	1.65573	1.57703	3.82548	0.00229272
RPL7AP48	1.13104	-1.08677	3.82505	0.00229454
LOC101928331	0.565597	-2.27478	3.82329	0.00230202
QRICH2	-0.797687	0.57886	-3.82255	0.00230519
LAMP5	-1.85114	1.58633	-3.81776	0.00232565
FLJ37453	-0.659735	0.829694	-3.81737	0.00232735
LOC646903	-1.72977	1.82261	-3.81697	0.00232904
GRAMD2	1.22803	-1.86762	3.81693	0.00232924
KANSL1L	-0.5519	2.72318	-3.81609	0.00233284
PABPC4L	1.0298	-2.50827	3.81601	0.00233319
PROSER2	1.3719	-1.62704	3.81454	0.00233956
VAX1	-2.3871	0.173402	-3.81374	0.00234301
CREBRF	-0.511336	1.67366	-3.81258	0.00234803
TENM4	1.26397	2.47476	3.81132	0.00235351
HLA-L	0.21981	-2.85245	3.81066	0.00235638
LOC105377904	-0.485839	-2.45707	-3.80765	0.00236952
SLC32A1	-3.43879	1.18297	-3.80156	0.00239632
IL1R1	1.27721	-1.31779	3.79875	0.00240882
LOC105377477	0.180935	-3.21284	3.79774	0.00241333
PADI2	2.71803	-0.850294	3.79529	0.0024243
YAF2	-0.57192	2.89073	-3.79294	0.00243487
RBMS1	2.37494	0.108991	3.79039	0.00244634
CSMD3	-1.86047	-0.339474	-3.7899	0.0024486
BTBD7	-0.358576	1.76197	-3.78851	0.0024549
HS3ST5	-2.04181	-1.0363	-3.78818	0.00245637
GIN1	-0.542178	0.859971	-3.78724	0.00246065
DTX1	-1.80792	1.26541	-3.78686	0.00246239
PDE3A	-1.00159	1.34645	-3.78546	0.00246875
PCM1	-0.399066	4.75807	-3.7841	0.00247498
LOC102724563	-0.38903	-1.30055	-3.78157	0.00248661
DEPTOR	0.963416	-0.163131	3.77898	0.00249854
SEMA3F	0.982922	0.464093	3.77024	0.0025393
KRT8	3.38919	-0.984316	3.76985	0.00254114
FAM149A	0.626016	2.39887	3.76874	0.00254635
ANXA2	2.54441	4.7596	3.76859	0.00254706
LOC400043	2.08894	-1.17305	3.76803	0.0025497
HFM1	-1.24526	1.27416	-3.76665	0.00255623
LOC100132972	-1.12103	-1.64698	-3.76628	0.00255799
ZSWIM3	-0.408265	0.963226	-3.7637	0.00257022
TESC	2.16526	0.773784	3.75755	0.00259968
LOC105372969	0.417391	-3.11323	3.75709	0.00260191
PAPPA2	1.39308	-0.892063	3.75543	0.0026099
LOC107984337	-0.895416	-0.823493	-3.75388	0.00261744
MSI2	-0.628298	4.91397	-3.75257	0.00262376
HMGB3P2	0.519247	-3.0623	3.75238	0.00262469
WWP1	-0.643783	2.14894	-3.75222	0.0026255
SETD7	0.816875	3.64924	3.75093	0.00263175
UNCX	0.61047	-2.9752	3.74993	0.00263666
NBPF12	-0.513336	2.38903	-3.74816	0.00264529
HTATSF1	-0.70934	5.14026	-3.74717	0.00265015
CCR7	0.33224	-3.07669	3.74713	0.00265034
LOC107986518	1.50534	-2.56926	3.74706	0.00265071
RASA2	-0.476863	2.0745	-3.7451	0.00266036
SEMA3C	2.09755	1.81795	3.74401	0.00266576
LOC101930420	-0.686982	-1.46287	-3.74193	0.00267601
CDK17	-0.640596	3.95791	-3.73713	0.00269993
SLCO3A1	1.64129	0.139792	3.73596	0.0027058
PIEZO2	2.23977	-1.36958	3.7353	0.00270912
CACNG5	1.97696	-0.52557	3.73359	0.00271772
NOXO1	-0.984153	-0.72868	-3.73178	0.00272689
GOLGA8J	0.25347	-2.64657	3.73133	0.00272915
TMEM63B	0.358962	3.54466	3.72397	0.00276665
RARG	1.04169	0.708298	3.72392	0.00276694
GAS7	1.19875	2.82895	3.72264	0.00277349
TMEM108	0.883987	2.14083	3.71697	0.00280282
NETO2	-0.969107	4.22068	-3.71695	0.00280295
PKDCC	1.46422	-0.238499	3.71685	0.00280345
HGFAC	-1.29009	-0.796876	-3.71492	0.0028135
HSD17B8	0.968482	-0.837721	3.71246	0.00282639
PLAC8L1	-0.777197	-2.06466	-3.71226	0.00282743
PARP16	-0.562826	1.78335	-3.70992	0.00283974
ZNF85	-0.653161	1.28058	-3.70905	0.00284435
LOC102723811	-0.983806	-1.10319	-3.7086	0.00284673
RGS10	1.50732	-1.81584	3.70405	0.00287088
RAMP3	1.03203	-2.21824	3.70265	0.00287833
HOXC4	0.873394	-2.7853	3.70258	0.0028787
SBF2-AS1	0.60682	-1.53825	3.70117	0.00288624
CDC20P1	-0.670161	-2.01574	-3.69974	0.00289392
SIAE	0.935487	2.422	3.69917	0.002897
LOC105376269	1.70847	-2.25581	3.69869	0.0028996
ELF4	1.40449	-0.483205	3.69858	0.00290014
CEP192	-0.604193	3.42269	-3.69838	0.00290124
CDH23	1.63975	-0.243797	3.69753	0.00290583
METAP1D	-1.30713	1.7813	-3.69113	0.00294055
KAT6B	-1.1048	3.57022	-3.69093	0.00294165
DLX6	-2.92345	1.52099	-3.68986	0.00294752
S100A10	2.51869	3.75273	3.68599	0.00296878
LOC102723525	0.40519	-3.04979	3.6858	0.00296986
ARID2	-0.472621	3.01353	-3.6853	0.00297259
CYP1B1	3.27724	0.562504	3.68376	0.00298111
SORCS3-AS1	-0.952946	-2.16673	-3.68138	0.00299431
HSD17B8	0.939238	-0.833297	3.68134	0.00299457
SLC25A5-AS1	-0.602794	-0.470007	-3.6806	0.00299865
PDK1	0.696316	3.02766	3.68021	0.00300085
VAMP8	1.22485	-1.60335	3.67906	0.00300729
CNTNAP3	1.24834	0.0795696	3.6782	0.00301205
FUT8-AS1	-0.852798	-1.39526	-3.67731	0.00301705
COLGALT2	0.778644	3.59858	3.67703	0.00301864
LOC728730	0.722917	0.421166	3.67555	0.00302693
MGC57346-CRHR1	0.920139	-2.27676	3.67359	0.00303801
LOC107986139	1.85281	-1.81707	3.67316	0.00304045
HLA-L	0.202316	-2.84941	3.67295	0.00304131
LINC01232	0.734502	-2.26186	3.6714	0.0030504
HLA-L	0.231124	-2.84578	3.67121	0.00305149
HOXC8	0.429778	-2.88177	3.67023	0.00305702
LOC401134	0.726385	-2.60075	3.66856	0.00306656
MGLL	-0.986225	3.03911	-3.66658	0.00307786
LINC00923	0.927456	-2.12147	3.66654	0.00307809
ZNF702P	1.5925	-0.00571124	3.665	0.00308692
MTHFD2P5	0.505617	-3.0185	3.6639	0.00309324
KYNU	2.23909	-1.96116	3.6634	0.00309612
LOC105377459	0.454079	-3.0089	3.65529	0.00314314
HIST1H2AA	-1.19565	-2.57365	-3.65443	0.00314819
LIN52	-0.463973	2.74315	-3.65396	0.00315096
ZSCAN9	-0.659215	2.56678	-3.65327	0.003155
HMGB3	-0.83063	4.21188	-3.65263	0.00315874
PPP1R14C	1.4051	0.967019	3.65169	0.00316426
LOC102723701	-0.996499	-1.1471	-3.6496	0.00317663
LOC101929107	0.527834	-2.57205	3.64707	0.00319162
LMX1B	0.645647	-2.79339	3.64633	0.00319602
IL4R	1.78252	-1.80431	3.64622	0.00319665
AP1S3	1.03928	-1.59272	3.64383	0.00321089
DPYD	1.48159	2.46862	3.64374	0.00321145
CLEC3B	1.6913	-0.913354	3.64321	0.00321462
THUMPD3P1	0.388708	-3.08793	3.64005	0.0032336
GNAQ	-0.797426	5.06058	-3.63672	0.00325369
LOC100507103	0.577312	-2.46243	3.6363	0.0032562
LOC105377750	-0.923917	-2.77777	-3.63365	0.00327231
BOC	0.862568	3.23557	3.63264	0.00327847
DSC2	1.88233	-0.234194	3.63214	0.00328152
LOC100129140	-0.786766	-2.22369	-3.63214	0.00328156
HERPUD2	-0.400608	3.17377	-3.63071	0.0032903
NRG3	-0.986457	2.06401	-3.62722	0.00331175
TDRD12	-1.05431	-2.47842	-3.62699	0.00331315
SLC7A9	-0.767595	-2.14743	-3.62476	0.00332695
TP53INP1	-0.647885	4.02948	-3.62434	0.00332957
CSPG4	1.35496	-1.20801	3.62433	0.00332965
MAP4K2	0.414641	0.827672	3.62387	0.0033325
SHB	0.634392	2.20447	3.62268	0.00333987
SLC4A4	-1.04994	3.97464	-3.62181	0.00334526
HSD17B8	0.995689	-0.85226	3.62058	0.00335295
PRSS12	2.16944	0.764294	3.61955	0.00335938
STAT4	-1.30958	-2.00586	-3.61874	0.00336449
HMGN2P5	-0.968538	2.11625	-3.61859	0.0033654
PPP4R3A	-0.427636	4.05566	-3.61836	0.00336685
CLEC11A	-0.628521	0.373949	-3.61777	0.00337055
LINC00403	-2.19151	3.57198	-3.6168	0.00337662
DIAPH2	0.953988	1.13587	3.61551	0.00338475
ZNF763	-0.588396	-0.0935097	-3.61426	0.00339267
LOC105370587	-2.15072	-0.0189977	-3.61402	0.00339417
PIAS2	-0.306936	3.46376	-3.61296	0.00340089
DSG2	1.77646	0.401573	3.61285	0.0034016
TMEM179	-1.60079	-0.276066	-3.61212	0.0034062
FAP	1.56058	-1.52715	3.61202	0.00340684
MPP5	-0.400186	3.62273	-3.61177	0.00340846
LOC105371475	1.28144	-1.5938	3.61086	0.00341421
EZH1	-0.55412	2.68186	-3.60461	0.00345422
ZCCHC4	-0.364298	1.38283	-3.60204	0.00347084
LRRN3	-0.673768	3.97739	-3.60077	0.00347905
HMGN2P41	-1.14551	4.61243	-3.60015	0.00348308
LINC01139	1.73552	-1.89512	3.59964	0.00348637
KCNJ2-AS1	-0.992755	-2.06081	-3.59912	0.00348973
LOC105371441	0.86048	-2.50715	3.59665	0.00350585
LOC105379002	0.349029	-3.14741	3.59649	0.00350691
RFX7	-0.54358	3.07079	-3.59632	0.00350801
ZBTB16	-1.79636	1.31281	-3.59458	0.00351945
BFSP2	0.917235	-2.36751	3.59438	0.00352076
RPL7P43	0.58336	-2.93965	3.59426	0.00352153
HMGN2P5	-0.968731	2.11335	-3.59395	0.00352358
FGFR4	-0.621214	-1.37046	-3.59277	0.00353134
PRR34-AS1	-0.750311	0.467092	-3.5914	0.00354033
LANCL2	-0.644605	3.37039	-3.591	0.00354298
HHIP-AS1	-0.953823	-1.57697	-3.5883	0.00356088
EEFSEC	-0.464964	2.21427	-3.58588	0.00357695
FLJ42627	-0.450594	1.08356	-3.58439	0.00358691
ZNF671	-0.572734	2.48554	-3.58419	0.00358827
GABRA3	-2.09202	1.55609	-3.57984	0.0036175
CALB2	-3.73479	4.4053	-3.57765	0.00363231
COX5BP6	0.883651	0.328092	3.57746	0.0036336
E2F6P1	-0.417519	-1.3391	-3.57735	0.00363438
HLA-DPB1	0.495215	-2.9927	3.57679	0.00363814
LOC105375408	0.39375	-3.12505	3.5766	0.00363944
SCNN1B	1.7317	-1.31938	3.57446	0.00365401
TLE4	0.55283	3.34595	3.57291	0.0036646
RPL7AP31	-1.44298	-1.44164	-3.57221	0.00366938
LOC105370586	-1.78888	-1.45103	-3.57091	0.00367829
LOC102724687	-1.02472	-0.0484349	-3.5674	0.00370248
ABCC2	-0.3419	-2.68931	-3.56713	0.0037043
MGC57346-CRHR1	1.01269	-2.23089	3.5649	0.00371978
ZNF85	-0.67484	1.2053	-3.56477	0.00372068
EPB41L5	-0.577073	3.36617	-3.5637	0.00372815
LY6E	0.977432	1.42334	3.5632	0.00373157
LY6E	0.977432	1.42334	3.5632	0.00373157
PRPF38B	-0.425071	2.81705	-3.56125	0.00374517
SCLT1	-1.04354	3.76311	-3.5607	0.00374902
LAMA2	2.35434	-0.693417	3.56059	0.00374979
WISP1	0.739687	-2.71643	3.55989	0.00375469
FUOM	1.52554	1.23513	3.55967	0.00375627
BLACE	0.319995	-3.13101	3.55925	0.00375921
KCNS1	0.780397	-2.25234	3.55712	0.00377419
LINC00698	0.990985	-2.57016	3.55633	0.00377972
BMP5	1.50816	-2.12613	3.55463	0.00379178
CCDC66	-0.631823	2.62453	-3.55435	0.00379375
LOC107987223	1.20011	-1.58038	3.554	0.00379626
ZIC1	1.48912	1.9616	3.554	0.00379627
TTC6	0.867409	-2.5098	3.55365	0.0037987
NPAS1	-1.75562	0.197137	-3.55201	0.00381039
GLDN	-0.48332	-2.42928	-3.54765	0.0038415
RNF180	-0.766087	3.92136	-3.54646	0.00385006
LOC284454	0.984991	-1.43058	3.5463	0.00385124
LOC441086	-0.510118	-1.00571	-3.54628	0.00385137
ZC3H12C	-0.563852	2.77154	-3.54128	0.00388752
TMEM200A	1.49021	-0.645991	3.54107	0.00388899
MMP17	1.21027	1.20231	3.54093	0.00389002
USP32P3	-0.634986	1.22664	-3.54088	0.00389036
HNRNPLL	-0.415129	3.73867	-3.53797	0.0039116
LOC107985388	-0.620496	0.364416	-3.53647	0.00392254
C11orf96	-1.82276	2.61401	-3.53603	0.00392583
YTHDC1	-0.633609	2.70103	-3.53539	0.00393052
MYCBP2	-0.741105	3.33469	-3.535	0.00393335
GKAP1	-0.647829	2.75957	-3.53119	0.00396147
SYNDIG1L	-1.81868	-0.834931	-3.52873	0.00397971
TSC22D3	-0.897406	3.53936	-3.52835	0.00398252
CXXC4	-1.59556	1.87546	-3.52812	0.00398423
SLC25A48	-1.82597	1.74858	-3.52678	0.00399421
ZNF66	-0.724025	-0.342538	-3.52517	0.00400626
LPL	1.67368	1.62728	3.52471	0.00400972
SNCA	1.48471	2.87368	3.52436	0.00401235
LOC107984422	0.804663	-2.31339	3.5235	0.00401877
LOC105377124	0.749714	-2.48567	3.52326	0.0040206
LXN	1.49401	-0.161332	3.52321	0.00402101
CHD7	-1.06259	4.19067	-3.52191	0.00403076
FBXW7	-0.737317	4.21383	-3.52045	0.00404177
DAW1	1.82709	-0.486565	3.52032	0.00404274
LOC105369294	0.62064	-2.86157	3.51974	0.00404717
SLC6A11	-1.06433	2.50452	-3.51952	0.00404878
ENDOU	-0.620896	-1.50487	-3.51799	0.00406043
TMC6	1.09363	-0.58859	3.51426	0.00408878
LOC105369845	0.542901	-2.66834	3.51347	0.00409483
NDRG1	1.11834	1.51268	3.51347	0.00409486
LOC105369305	1.04266	-2.35296	3.51297	0.00409866
EPG5	-0.255127	1.6334	-3.51219	0.00410464
PHKB	-0.347431	3.8273	-3.5096	0.0041246
LOC107984273	0.210075	-3.13178	3.50919	0.00412773
S100A4	2.61033	-0.92775	3.5082	0.00413541
N4BP2L2	-0.371466	5.09611	-3.50785	0.0041381
MFAP2	2.07614	2.50116	3.50752	0.00414067
CERS4	0.409185	3.91326	3.5039	0.00416878
LOC107984427	0.510989	-1.89556	3.50272	0.00417804
PPFIA4	0.652092	0.866493	3.5013	0.00418909
VWCE	-0.662606	-0.450279	-3.5013	0.00418913
LPAR3	1.94429	-1.06365	3.49978	0.004201
PCNX1	-0.210842	3.31424	-3.49904	0.00420687
HIPK2	-0.631057	4.24525	-3.49836	0.00421222
TIAM1	-0.831915	1.92888	-3.49728	0.00422073
CEMIP	2.11741	0.562576	3.49645	0.00422726
ATAD2B	-0.514375	2.71866	-3.49496	0.00423911
UCHL1-AS1	0.668239	-2.70411	3.4936	0.00424984
MS4A8	0.61574	-2.95532	3.49333	0.00425206
LOC105372511	-1.26212	-1.33793	-3.49289	0.00425554
IL1RAPL2	-1.7931	-1.32674	-3.49278	0.0042564
SNTG2	-1.94304	-1.21092	-3.49234	0.00425989
KRT18P34	-0.740069	-1.93284	-3.49177	0.00426448
LOC105370588	-2.13167	-0.137365	-3.49111	0.00426974
HMGN2P17	-1.03765	1.20512	-3.49068	0.00427318
RCAN3	1.14763	0.38836	3.49018	0.00427713
CHRNB4	1.83712	-1.0807	3.48917	0.00428526
2008-03-01	-0.376593	2.32396	-3.48821	0.00429292
FAM114A2	-0.379608	2.8006	-3.4861	0.00430993
ABCA12	-0.581481	-2.42618	-3.4855	0.00431474
H19	3.81011	-0.620015	3.48484	0.00432013
EPC1	-0.597698	3.60153	-3.48396	0.0043272
LOC105374975	0.451138	-2.8324	3.48208	0.00434246
ELN	2.61596	3.63037	3.48111	0.00435038
MAP3K14-AS1	0.999103	-1.57982	3.47924	0.0043656
LOC105375613	0.533957	-2.74884	3.47921	0.00436582
FIBCD1	2.12898	-1.14081	3.4781	0.00437495
CCND1	2.03272	1.62769	3.47794	0.00437624
SLFN5	1.40992	-0.255681	3.47624	0.00439021
C9orf64	0.756953	-2.26468	3.47399	0.00440873
YTHDC1	-0.606315	3.66438	-3.47324	0.00441494
PTK2	-0.442776	4.67215	-3.47017	0.00444036
PLS3	-1.13323	5.57398	-3.46917	0.00444865
C22orf31	1.47747	-0.723353	3.46523	0.00448159
FAM104B	-0.453435	2.48079	-3.46498	0.00448368
2008-03-01	-0.39011	2.12471	-3.46422	0.00449008
CHD6	-0.282213	3.4674	-3.46191	0.00450951
GXYLT2	1.65965	1.11082	3.45928	0.00453184
SHISA5	0.464593	5.52896	3.45871	0.00453665
TNIP1	0.384232	3.6609	3.45856	0.00453791
BOD1L1	-0.385773	3.14639	-3.45807	0.0045421
MORC2	-0.5728	2.83006	-3.45523	0.00456633
P4HA2	1.57706	1.62046	3.45377	0.00457884
LOC105378616	-0.960571	1.03957	-3.45342	0.00458178
RXRA	-0.739582	2.77241	-3.4533	0.00458288
MYOG	0.648562	-2.78184	3.45329	0.00458291
ZBTB49	-0.552031	1.3076	-3.45251	0.00458963
ZNF3	-0.465183	4.40682	-3.45204	0.00459367
ACOT9	1.00348	2.51362	3.44943	0.0046162
MAP3K6	1.06313	1.09271	3.44908	0.00461919
H3F3B	-0.630583	7.30784	-3.44764	0.00463169
CCBE1	1.90649	-0.909457	3.44568	0.00464869
LOC107986019	1.04471	-1.98906	3.4456	0.00464937
GPRASP2	0.605421	2.59092	3.44452	0.00465882
WDR4	-0.286857	1.08558	-3.4437	0.00466602
KCNMB2	-1.3357	-0.594589	-3.44264	0.00467526
C2CD2	1.07125	0.110523	3.44235	0.00467782
SMCO4	1.28744	-0.456976	3.43977	0.00470046
LINC00847	-0.957999	0.0547587	-3.43942	0.00470359
CCDC110	0.622638	-2.02964	3.43719	0.00472325
ATHL1	1.1437	1.00696	3.4367	0.00472762
LOC107986304	0.318888	-2.88649	3.43637	0.00473052
LOC654338	2.73066	-0.241946	3.43505	0.00474223
COL3A1	4.0644	1.88278	3.43294	0.00476103
KIF21A	-0.432073	4.85239	-3.43082	0.00477994
RND3	-1.16347	5.91726	-3.42924	0.0047941
LOC100507461	1.26236	-2.69075	3.42554	0.00482752
GPHN	-0.554928	3.14089	-3.42463	0.00483576
ZMYM4	-0.632843	4.08907	-3.42419	0.00483969
ZNF625	-0.579646	2.51532	-3.42394	0.00484203
CCDC140	1.02983	-2.72814	3.42383	0.00484298
ZFHX4	-0.48222	2.75032	-3.42239	0.0048561
APAF1	-0.539787	1.49026	-3.42157	0.00486351
ARL4AP2	0.666543	-1.98509	3.42097	0.00486898
CHST1	-1.52917	0.642877	-3.42074	0.00487116
CASP8	1.17447	-1.02273	3.42024	0.00487567
FZD6	1.25519	1.4245	3.42013	0.0048767
MYB	-1.15436	-0.581952	-3.41979	0.00487983
ZNF350	-0.610158	2.06748	-3.41716	0.00490392
GCOM1	1.25136	-1.90214	3.41697	0.00490565
MAFB	-1.40605	-0.610504	-3.41643	0.00491067
MRPL22	-0.275662	1.43576	-3.41532	0.00492086
NUP160	-0.438719	2.96024	-3.41518	0.00492219
PCF11	-0.517773	3.25131	-3.41498	0.004924
LOC105372268	-0.902638	-1.84645	-3.41412	0.00493193
BTBD7	-0.346703	1.95796	-3.41367	0.00493614
FAM89A	1.89879	-0.68028	3.41326	0.00493992
HAT1	-0.911786	4.90529	-3.41316	0.0049408
LOC100289580	0.65117	-1.95628	3.41247	0.00494718
ADAMTS18	1.40251	-2.19156	3.41149	0.00495633
LOC105369364	-0.286428	-2.60866	-3.41018	0.0049685
PDLIM1	1.22099	1.5473	3.40964	0.00497353
NAV2	0.925923	2.54477	3.40851	0.00498406
MAP1LC3A	1.34294	1.58001	3.40743	0.00499419
OSGIN2	0.687288	2.36796	3.40663	0.0050017
SLF2	-0.437453	3.41827	-3.40439	0.00502271
ZNF726	-1.22581	-0.162546	-3.40087	0.00505599
DENND2A	-0.45578	3.06937	-3.39897	0.00507401
RPS9P1	-0.958963	-0.90104	-3.39756	0.00508748
LRRC37A6P	0.463851	-2.52227	3.39727	0.00509027
BRPF3	-0.331397	2.10395	-3.39714	0.00509148
LOC101929977	-0.490791	-0.935581	-3.39568	0.00510541
MAP2K4	-0.42842	4.02209	-3.39359	0.00512548
ZNF713	-0.818732	1.77408	-3.39304	0.00513081
LOC105373383	-0.695845	0.523292	-3.3928	0.0051331
C10orf90	-0.873808	-1.88766	-3.39219	0.00513898
SLC6A1-AS1	-1.33978	-1.60368	-3.39208	0.00514
STAB2	0.0961568	-3.27385	3.39102	0.00515027
B3GALT4	0.553543	-1.33011	3.39099	0.00515059
TMEM214	0.56078	2.03714	3.39099	0.00515059
ADAMTS1	2.36435	0.461735	3.38897	0.00517008
NUDT4	0.565536	4.26797	3.38881	0.00517169
COL5A1	1.93548	1.61171	3.3882	0.00517763
GS1-24F4.2	0.526587	-2.619	3.38803	0.00517923
ZNF654	-0.250829	1.90711	-3.38779	0.00518159
NEDD4L	-0.634715	4.77869	-3.38679	0.00519132
CBX4	-0.68266	3.15401	-3.38665	0.00519266
PTK7	0.80607	3.47097	3.38542	0.00520465
LOC105377862	0.463637	-2.46998	3.38446	0.00521403
ZCCHC6	-0.453439	2.15584	-3.38119	0.00524609
SH3KBP1	0.895306	2.34612	3.38119	0.00524615
FAM222A	-1.77162	1.56991	-3.38114	0.00524659
BAHCC1	-0.817814	1.54132	-3.37979	0.00525996
SSH3	1.15174	0.128342	3.37905	0.00526726
PHYHIP	1.19545	0.351243	3.37711	0.0052864
CAPN7	-0.284888	3.26209	-3.37562	0.00530128
PFN2	-0.966006	7.5077	-3.3756	0.00530142
GBX2	1.58073	-1.18067	3.37435	0.00531392
ERO1A	0.335941	2.31677	3.37428	0.00531463
SP4	-0.741816	3.18224	-3.3736	0.0053214
COL8A2	2.79222	-0.476431	3.37098	0.00534757
GOLGA8H	0.365464	-2.04772	3.36978	0.00535961
LOC105369560	-1.23553	-0.814138	-3.36928	0.00536472
FAM13B	-0.669642	3.20386	-3.36857	0.0053718
SLC35G1	0.968982	-0.362153	3.36741	0.00538354
LOC105377632	1.01641	-2.63697	3.36707	0.005387
SERPINF1	3.27215	3.00362	3.367	0.00538765
TGFBI	3.22215	0.868465	3.36579	0.00539992
LOC107985007	0.416461	-2.8167	3.36459	0.00541207
LOC102723828	2.31673	1.89995	3.36356	0.00542258
ABHD11	0.662017	1.93639	3.36348	0.00542339
LOC102724859	-0.786563	-2.31067	-3.36293	0.00542903
LOC101927954	-0.997427	-2.40203	-3.36279	0.00543045
LOC107986936	1.46621	-1.64363	3.36247	0.00543373
RSRC2	-0.499695	4.28626	-3.36155	0.00544309
ZKSCAN1	-0.620885	4.76381	-3.36155	0.00544309
POLR2F	-0.405479	3.13979	-3.35913	0.00546791
PRRG1	0.879818	-0.151318	3.35879	0.00547134
PIK3C3	-0.330802	3.68838	-3.35855	0.00547379
PDSS1	-0.498004	1.55045	-3.35783	0.00548126
SLC35F2	1.17821	-1.19697	3.35659	0.005494
MICAL2	1.33779	-0.299018	3.35646	0.00549535
CHRNA7	-0.795451	-0.148918	-3.35622	0.00549777
PCDHGA8	-0.673124	0.524447	-3.35599	0.00550019
LOC100506504	-0.525849	-0.192787	-3.35527	0.00550758
CLCNKA	0.163631	-3.22596	3.35522	0.00550817
LINC00284	0.313201	-3.13792	3.35383	0.00552255
ZNF823	-0.441176	1.15037	-3.35309	0.00553019
CEP70	-0.557548	4.45443	-3.3524	0.00553735
PLD1	1.86226	-1.55718	3.35186	0.00554295
LOC100506851	0.505675	-2.06284	3.35173	0.00554434
LINC00888	-0.594884	1.36395	-3.35064	0.00555574
PTH2R	-1.06779	-2.23245	-3.35022	0.0055601
NEUROD6	3.50472	2.66009	3.35021	0.00556022
CABYR	1.17081	-1.20312	3.35016	0.00556068
LOC105376003	0.564546	-2.92589	3.34782	0.00558521
EFCAB1	1.58077	-1.15504	3.34734	0.00559027
LOC105373901	0.660798	-2.99153	3.34607	0.00560355
ROCK1	-0.390424	3.38067	-3.34603	0.00560396
RRS1-AS1	-0.554091	-1.99673	-3.34514	0.00561339
HSF2	-0.632471	3.53407	-3.34454	0.00561967
METTL25	-0.544656	1.57736	-3.34394	0.00562603
HIC2	-0.473872	0.974934	-3.34386	0.00562686
ARMCX5-GPRASP2	-0.963815	0.769536	-3.34325	0.00563338
LOC107985088	-0.889125	-2.10123	-3.34236	0.0056427
LOC100506990	0.937653	2.22279	3.34068	0.00566058
EARS2	-0.153772	2.45843	-3.33953	0.00566102
SERINC2	1.27034	1.01209	3.33969	0.00567114
SMARCA5	-0.566783	5.0823	-3.3395	0.00567318
VKORC1	0.597191	4.34844	3.33831	0.00568584
TNRC6A	-0.197996	3.24128	-3.33823	0.00568664
CRH	-2.17541	-0.319043	-3.33659	0.00570427
TKTL1	1.07491	0.452966	3.33649	0.00570527
LOC100130602	-0.590511	-2.96373	-3.33532	0.00571785
ARID1B	-0.519464	3.46191	-3.3346	0.00572557
LINC01279	1.17991	-0.570083	3.33384	0.00573381
IL34	1.67108	-1.03169	3.33305	0.00574231
CLK1	-0.760659	3.86121	-3.33151	0.00575893
HAS2-AS1	0.517831	-2.46709	3.33138	0.00576031
MAN1C1	1.95679	2.47608	3.33131	0.00576108
TMSB15B	-0.882547	3.2619	-3.32906	0.00578547
ZNF776	-0.49426	3.15393	-3.3285	0.00579159
LOC105371308	0.148659	-3.12592	3.32834	0.00579331
SYNGR2	1.26196	1.66974	3.32759	0.00580146
LOC105370890	-0.422493	-2.67801	-3.32481	0.00583188
POU2F1	-0.734826	3.42889	-3.32456	0.00583462
SLC16A3	2.06699	1.03168	3.32374	0.00584362
IQCJ-SCHIP1	1.19803	0.436255	3.32358	0.00584533
PKD2L2	0.354597	-3.0592	3.32256	0.00585653
CITED2	-0.755493	3.94763	-3.32228	0.00585967
LOC105378853	1.13049	-0.426248	3.32022	0.00588234
MEGF11	0.865799	0.245953	3.31822	0.0059045
PPM1D	-0.613595	2.45666	-3.31761	0.00591126
COL16A1	1.36127	1.25551	3.3167	0.00592139
LOC729451	0.660126	-2.20271	3.31563	0.00593333
HOXB3	1.15622	-2.21575	3.31318	0.0059607
SMOC2	2.71071	-0.318805	3.31284	0.00596443
CEP295	-0.319469	1.74867	-3.3111	0.00598401
FLJ32255	-1.24028	-0.604636	-3.31062	0.00598936
PHYHIPL	-0.804191	4.238	-3.31056	0.00599007
ADAM19	0.849694	0.732734	3.30773	0.00602202
MSANTD2	-0.40818	1.96934	-3.30755	0.00602408
C1orf233	0.629691	1.87204	3.30691	0.00603131
OTUD7A	-0.794599	-1.73122	-3.30616	0.00603983
ADAMTS19	1.12022	-2.43781	3.30601	0.00604148
LOC105373944	0.668391	-2.55676	3.30502	0.00605272
LOC102723897	-0.405846	2.47046	-3.30474	0.00605591
LINC00463	-0.844615	-2.52289	-3.30306	0.0060751
CCDC36	0.31906	-2.96746	3.30187	0.00608868
FAM114A1	0.968998	1.82581	3.30075	0.00610152
CEP350	-0.390445	2.96505	-3.30038	0.0061058
APPL2	-0.460101	3.68827	-3.29892	0.00612254
CYYR1	1.20553	1.5165	3.29883	0.00612351
ABHD17B	-0.604746	3.1903	-3.29755	0.0061383
LMLN	0.387908	0.132075	3.29658	0.00614951
NIFK-AS1	-0.541377	1.25024	-3.2958	0.00615852
DLC1	-1.21171	1.81697	-3.29562	0.00616065
LOC105373244	0.673909	-2.04866	3.29548	0.00616219
BRWD3	-0.560296	2.48328	-3.29499	0.0061679
IGSF1	-0.855096	-0.598105	-3.29477	0.0061704
NOTCH4	-0.252562	-2.6732	-3.29186	0.00620433
KIAA1456	1.30994	-0.779747	3.29129	0.00621092
STAT2	0.477154	3.18633	3.2901	0.00622491
IRX2	1.1955	-1.21123	3.28928	0.00623451
STEAP3	1.32372	-0.740052	3.289	0.0062377
LOC105371636	-0.428712	-2.77208	-3.28897	0.00623813
RANBP17	-0.818477	3.12871	-3.28841	0.00624463
ZNF433	-0.536564	1.75655	-3.28806	0.00624879
ANKRD50	-0.559108	3.18447	-3.2879	0.00625062
LOC102724852	3.66118	-0.735174	3.28773	0.00625266
MAP7	1.41833	-0.00452882	3.28769	0.00625313
NRXN1	-1.97133	4.50133	-3.28765	0.0062536
LOC102546226	-0.933671	-0.2861	-3.28762	0.00625396
NCRUPAR	0.886729	-2.87856	3.28699	0.00626138
PLAT	1.44684	1.05388	3.28688	0.00626268
ZNF79	-0.360178	2.09814	-3.28625	0.00627005
LOC107985545	0.246556	-3.13666	3.28547	0.00627927
BRAF	-0.524815	3.27118	-3.28527	0.00628167
RASGEF1A	2.12058	0.555716	3.28518	0.00628264
LOC107985098	0.49339	-1.85187	3.28499	0.0062849
TEAD4	1.53713	0.0579271	3.28442	0.00629172
MLIP	1.47361	0.333416	3.28327	0.00630531
LOC105369308	-0.26169	-3.1489	-3.28253	0.00631407
MPHOSPH9	-0.372527	2.63206	-3.28129	0.00632877
LOC105371749	0.443633	-3.04927	3.28071	0.00633576
LOC105371749	0.443633	-3.04927	3.28071	0.00633576
ARRDC3	-0.815104	4.63382	-3.27947	0.00635049
LOC100289561	-0.338974	1.10028	-3.27925	0.00635309
MEIS1	-0.823696	3.22853	-3.27901	0.00635602
LOC105370585	-1.78276	-0.875975	-3.27714	0.00637835
TSPYL6	0.673264	-2.62743	3.27669	0.00638379
LDLRAP1	1.29249	-0.195395	3.27618	0.00638993
LOC105371688	-0.833862	-2.47497	-3.27609	0.00639092
LOC440434	-0.273938	1.36307	-3.27569	0.00639572
DGAT2	1.1352	-1.29064	3.27383	0.00641822
SNRNP48	-0.360121	0.894114	-3.27367	0.00642011
LSMEM1	0.452304	-1.73526	3.27362	0.00642068
DUSP23	1.29444	1.52587	3.27353	0.00642182
ADRA1D	2.12099	-1.03804	3.27331	0.00642446
DLX1	-3.57757	4.24937	-3.27314	0.00642646
TNRC6C	-0.779044	2.76764	-3.27287	0.00642981
LOC107986769	0.241831	-3.14076	3.27269	0.00643199
LOC107984629	-1.62579	-1.13513	-3.27141	0.0064475
PTGES	1.42588	-1.464	3.27002	0.00646436
UBIAD1	-0.38983	2.57678	-3.26982	0.00646669
ESR1	0.533258	-2.22147	3.26871	0.00648025
FOXB1	1.05175	-1.59129	3.26815	0.00648712
SP8	-3.2205	2.19776	-3.26766	0.0064931
SCARNA5	-0.809793	6.34471	-3.26753	0.00649461
CCDC114	0.684502	-2.22753	3.26711	0.00649977
PKD1P2	-0.549377	0.0378031	-3.267	0.00650118
B3GNT7	0.776118	-1.82297	3.26689	0.00650243
LOC101928453	0.857901	-1.73146	3.26584	0.00651533
LOC105374639	-0.875636	-1.95425	-3.26554	0.00651899
LOC105370438	0.241774	-3.1169	3.26515	0.00652376
FANCM	-0.509693	0.775121	-3.26489	0.00652693
SP9	-2.90347	1.53569	-3.26456	0.00653106
LOC105377590	1.09111	-0.923647	3.2642	0.00653549
TMEM229A	-1.18829	-1.37709	-3.2636	0.00654278
DLEU2	-0.920948	0.20207	-3.26212	0.00656106
KIF27	-0.34758	1.60327	-3.26198	0.00656282
CADM2	-1.19822	1.63065	-3.26184	0.00656457
C2CD5	-0.477527	2.46813	-3.26178	0.00656522
C15orf32	-0.504829	-2.28658	-3.26145	0.00656926
LOC100996635	1.89501	-1.40119	3.26129	0.00657131
MGEA5	-0.621624	5.27103	-3.25865	0.00660402
RAD54B	-0.31448	1.53666	-3.25853	0.00660553
HMGN2P3	-1.05654	4.44655	-3.25842	0.00660683
KIAA2026	-0.545263	3.38597	-3.25743	0.00661913
LOC107986165	-0.529731	-2.44417	-3.25743	0.00661923
CPNE7	1.24661	-0.915124	3.25642	0.0066317
GABRB2	1.28266	1.01489	3.25601	0.00663688
MIR210HG	0.959695	-0.555232	3.25591	0.00663816
FOXE3	-0.303148	-2.86139	-3.25567	0.00664115
KIRREL	1.17272	2.01785	3.25537	0.00664484
PPP1R13L	0.92678	-0.884456	3.25509	0.00664837
KIRREL2	0.570237	-0.204098	3.25446	0.00665622
SLTM	-0.479929	3.89908	-3.25436	0.00665751
DCBLD1	0.901067	0.584873	3.25428	0.00665847
ZNF704	-1.24972	3.91596	-3.25273	0.00667792
ADGRF4	0.275181	-3.13654	3.25162	0.00669185
PIK3CA	-0.602699	3.27104	-3.25008	0.00671128
CLMP	2.1247	1.0613	3.24998	0.00671261
GPNMB	3.59868	1.50252	3.24882	0.0067272
LOC105375527	0.735622	-0.753905	3.24864	0.00672953
TAF3	-0.520668	1.41185	-3.24809	0.00673651
PRDM10	-0.563273	1.46756	-3.24784	0.0067396
BMS1P7	-0.681955	0.733962	-3.24761	0.00674254
DLX4	0.705855	-2.92604	3.24716	0.00674829
SH3D21	0.670209	0.909769	3.24619	0.00676053
KIAA0922	-1.37734	2.62137	-3.24582	0.00676525
GPATCH1	-0.603248	1.58583	-3.24555	0.00676877
PKD1P4	-0.419783	1.4487	-3.2427	0.00680507
RPLP0P2	1.32627	-2.38179	3.24209	0.00681292
LRRN4CL	1.03521	-1.35359	3.24012	0.00683819
ZNF442	-0.677061	0.508079	-3.23985	0.00684167
KCNJ2	-1.11508	-1.19912	-3.23898	0.00685289
LOC105372633	-0.528112	-1.30872	-3.23875	0.00685588
MTX2	-0.400217	3.26247	-3.23716	0.00687639
LSP1	0.873981	-2.50385	3.23585	0.00689331
QSER1	-0.439285	4.1058	-3.23573	0.00689497
GALNT12	1.55843	-1.66878	3.23556	0.00689708
MNAT1	-0.290915	3.83918	-3.23414	0.00691553
TNFAIP8L3	-1.6646	-0.440906	-3.23378	0.00692018
TUBE1	-0.392794	1.09593	-3.23287	0.00693204
ADAM28	1.88151	-1.22497	3.23235	0.00693886
RNF208	0.484296	1.38706	3.23069	0.00696056
RGS14	1.04141	0.0329067	3.23028	0.00696601
MXRA5	2.74874	-0.69879	3.22917	0.00698054
ICAM3	-0.438205	-0.865517	-3.22796	0.00699636
LIMCH1	0.478632	3.92034	3.2278	0.00699853
LARP4	-0.342701	4.18428	-3.22263	0.00706693
OCA2	1.68805	-0.96445	3.22232	0.00707099
ZNF212	-0.392463	1.67655	-3.22119	0.00708611
LOC401478	0.523932	-2.97948	3.22028	0.0070982
B3GALT5-AS1	1.14428	0.901825	3.22003	0.0071016
WDTC1	0.356719	2.8478	3.21966	0.00710651
JHDM1D-AS1	0.56847	-1.15304	3.21899	0.00711543
PRKX	-1.03874	2.5838	-3.21872	0.00711908
2004-09-01	0.716443	2.18207	3.21753	0.00713506
LNX1	1.29556	-1.06428	3.21753	0.0071351
RPS15AP1	1.207	-1.53396	3.21638	0.00715056
ZNF627	-0.694115	3.69069	-3.21558	0.00716128
ZNF264	-0.280633	2.64103	-3.21534	0.00716448
ELF2	-0.509322	4.03913	-3.21517	0.00716682
SNRK-AS1	-0.65183	2.74189	-3.21515	0.00716705
TFPT	-0.373088	-0.396174	-3.21499	0.00716918
LOC105371689	1.19136	-1.86569	3.21452	0.00717559
DHX35	-0.450842	2.05641	-3.21306	0.00719528
ANXA2R	-0.783065	-0.33688	-3.21283	0.0071985
PHLPP1	-0.94346	3.56649	-3.21264	0.00720106
HTATSF1P2	-0.545194	-1.98886	-3.21198	0.00720999
LOC100288162	-0.455353	-0.450709	-3.21152	0.00721617
UPF2	-0.493873	2.39777	-3.20916	0.0072483
SPATA4	0.808239	-2.28087	3.20874	0.0072541
UBE2QL1	-1.43128	1.42807	-3.2085	0.0072573
RPS14P3	1.07823	-1.58939	3.20835	0.00725931
NUDT8	0.870192	0.175124	3.20682	0.0072803
FAM71F2	-0.600395	-0.599742	-3.2067	0.00728189
HMGN2P6	-1.03846	3.91941	-3.20451	0.00731206
LOC107985349	-0.692398	-2.47974	-3.20365	0.00732384
LSMEM2	0.617285	-1.38907	3.20362	0.00732427
TMA7	-0.296531	6.93648	-3.20342	0.00732707
LOC105372439	-1.04581	-2.20276	-3.20236	0.00734166
OCIAD2	1.65533	0.0937787	3.20136	0.00735547
LOC101930276	0.371176	-3.08658	3.2011	0.00735912
LOC105371801	1.51244	-2.02122	3.19958	0.00738018
C2orf42	-0.449315	1.90157	-3.19885	0.00739031
FLRT3	1.58631	1.40075	3.19853	0.00739471
CAB39L	-0.615037	3.11731	-3.19763	0.00740724
CCDC80	1.43119	2.3674	3.19732	0.00741166
LOC107987283	-0.615177	-1.92781	-3.197	0.00741606
BANP	-0.784445	2.54211	-3.19547	0.00743742
NBPF11	-0.354109	2.3238	-3.1946	0.00744965
APOBEC3G	0.450223	-2.65938	3.19362	0.00746339
IPO4	0.594873	2.00431	3.19332	0.0074676
SPAG17	0.768682	-2.49493	3.19239	0.00748067
LOC100287846	-0.75855	-1.82496	-3.1918	0.00748902
SMC3	-0.457524	4.47762	-3.19161	0.00749164
PMS2P3	-0.291198	1.88056	-3.19154	0.00749272
RGN	-1.57188	-1.38515	-3.19111	0.00749876
SYF2	-0.506933	3.79735	-3.19078	0.00750346
ZNF564	-0.382812	2.54373	-3.19058	0.00750623
MET	2.68366	-0.830035	3.19024	0.00751103
SNRK	-0.652982	2.2684	-3.18924	0.00752513
SLC6A15	1.98493	0.412609	3.18841	0.00753699
S1PR4	0.450962	-2.65944	3.18719	0.00755426
GPR68	0.556799	-1.9374	3.18514	0.0075835
LOC105378027	0.865513	-2.70684	3.18384	0.00760201
NUDT4P1	0.588241	2.47167	3.18316	0.00761173
ZKSCAN4	-0.3559	0.920369	-3.18265	0.00761916
HEIH	-0.842947	1.31548	-3.18244	0.00762215
ARX	-1.54536	3.64951	-3.18187	0.00763031
NNMT	2.80239	0.898218	3.18183	0.0076309
SLC16A7	0.621641	-0.615304	3.18092	0.00764396
DLX6-AS1	-3.72363	5.15942	-3.18073	0.0076467
RORB-AS1	-0.898973	-2.50342	-3.18044	0.0076508
SIAH1	-0.437976	4.22037	-3.17922	0.00766838
KCNK2	-1.37859	1.72297	-3.17919	0.00766893
LOC102724983	-0.68768	-0.359835	-3.17883	0.00767403
PTGIS	1.1802	-0.812569	3.17677	0.00770389
ATL2	-0.426614	2.77172	-3.17672	0.00770461
SLC8A1	-0.864216	4.94843	-3.17409	0.00774291
MBD5	-0.433441	2.45238	-3.1733	0.00775442
KIAA1551	-0.576999	2.94118	-3.17223	0.00776995
GUCA1A	1.1094	0.179592	3.17209	0.007772
PXMP4	0.898042	-0.702641	3.17145	0.00778144
EMILIN2	0.967601	-2.00828	3.17045	0.00779611
CYP2J2	-0.933513	-2.13969	-3.17021	0.00779966
LOC101928635	0.90432	-1.69879	3.17	0.00780269
FMO1	1.62125	-0.276521	3.16953	0.00780965
MIF	0.445863	6.46304	3.16893	0.00781849
MKL2	-0.232836	1.88225	-3.16844	0.00782557
SCARB1	0.952599	2.4464	3.16815	0.00782993
PCOLCE-AS1	0.402032	-2.5325	3.1681	0.00783057
GTF2IRD2P1	-0.675574	1.50168	-3.16805	0.00783136
MIF	0.44576	6.46309	3.16792	0.00783333
DLX5	-3.14333	3.08868	-3.16784	0.00783454
LOC101928422	0.615194	-2.1119	3.16772	0.00783623
LOC646762	-0.534218	1.20044	-3.16534	0.00787138
SAMMSON	0.278387	-3.04532	3.16526	0.00787269
DEGS2	0.77321	-1.44526	3.16512	0.00787469
C8orf34-AS1	0.874643	-2.25767	3.1651	0.00787496
TRPC3	0.827925	-1.22174	3.16409	0.00788997
LOC105373312	1.15554	-0.785722	3.16349	0.00789893
EED	-0.485672	1.73692	-3.16314	0.00790411
UBXN2A	-0.61507	3.84753	-3.163	0.00790614
LOC105372816	-0.464888	-1.52291	-3.16199	0.00792127
NLGN1-AS1	0.935853	-1.43195	3.16124	0.00793239
RBM12B	-0.309193	2.8343	-3.1611	0.00793457
RPS4XP5	0.770519	-2.73361	3.16108	0.00793483
ATP5J2-PTCD1	-1.71745	-1.02894	-3.16079	0.00793919
LOC105373575	0.611432	-2.93145	3.1602	0.00794801
C11orf54	-0.410214	2.9245	-3.15811	0.00797926
LOC107985242	0.413964	-2.96324	3.1578	0.00798399
IPMK	-0.59032	1.33498	-3.15687	0.00799801
HIST1H2BM	-2.47294	5.70234	-3.15681	0.00799891
LOC105371912	0.761125	-2.37335	3.15487	0.00802813
LOC105375215	0.455911	-0.959888	3.15472	0.00803033
ROBO1	-0.743641	5.02502	-3.15423	0.00803784
NBPF1	-0.669847	3.2236	-3.15245	0.00806484
LOC100996842	-0.538883	1.63142	-3.15094	0.00808772
NUDT4P2	0.579954	2.3129	3.15062	0.00809255
ANAPC15	-0.506506	4.13156	-3.1495	0.00810968
ISYNA1	0.653405	3.35445	3.14928	0.00811302
CLDN5	0.911135	-1.11877	3.14879	0.0081206
GCNT2	-1.13943	1.11763	-3.14848	0.0081252
MAML3	-0.949807	1.0157	-3.14792	0.00813386
TNXA	0.413603	-2.60039	3.14726	0.00814388
TPD52L1	3.11664	0.667878	3.14608	0.00816207
HIST2H2BD	-0.747641	0.052267	-3.14549	0.00817116
TMEM236	-0.425972	-2.72103	-3.14538	0.00817283
LOC105379082	0.786642	-1.82698	3.14537	0.00817302
LOC105372520	-0.27657	-2.70658	-3.1439	0.00819556
SMURF2	-0.489922	3.67417	-3.1425	0.00821724
LOC107986617	0.246787	-3.17784	3.13839	0.00828107
DOCK9	1.63561	0.770053	3.13775	0.00829114
S100A11	2.39598	3.94129	3.13658	0.00830935
SNRPD3	-0.39571	4.27048	-3.13614	0.00831622
ARNTL	-0.653097	2.50139	-3.13602	0.00831808
LIPH	1.3985	-2.21283	3.13579	0.00832174
MBIP	-0.520756	3.18339	-3.13558	0.00832495
USP37	-0.459253	2.42928	-3.13334	0.00836019
RIMBP3C	-0.49979	-2.28682	-3.13294	0.00836648
FBXW4	1.61864	-0.394165	3.1325	0.00837337
NCKAP5	1.00346	1.36938	3.13023	0.00840932
PTGS1	0.819164	-2.67213	3.12995	0.00841376
GLCCI1	-0.898817	2.9053	-3.12906	0.0084278
SMIM10L1	-0.401268	0.043103	-3.12807	0.00844349
LOC107987398	0.399078	-0.558	3.12713	0.00845858
SMIM10L1	-0.403214	0.04213	-3.12694	0.00846147
GRID2	-0.936073	1.40101	-3.12642	0.00846981
ING3	-0.559128	3.13996	-3.12523	0.00848889
LEPR	0.916988	0.382543	3.12494	0.00849343
GLCE	-0.847643	2.03848	-3.12491	0.00849401
FAM184A	-0.502181	2.14544	-3.12483	0.00849515
MYH11	1.01622	-2.36211	3.12445	0.0085013
OLFML3	2.02973	-1.21137	3.12434	0.008503
ZBTB40	-0.421289	1.69933	-3.12393	0.00850959
ARSA	0.674658	2.20449	3.12375	0.00851245
CAGE1	-0.380907	-2.85343	-3.1233	0.00851974
LOC107985693	-0.569369	-1.79438	-3.12317	0.00852189
DCT	4.34219	0.745788	3.12294	0.00852549
CAV2	1.76368	0.341138	3.12276	0.00852836
CPLX2	-2.30318	3.86678	-3.12164	0.00854637
TNNT1	1.88604	0.309822	3.12017	0.00857008
RBM33	-0.41363	2.46897	-3.11956	0.00857996
LOC105376001	-0.705093	-1.08274	-3.11916	0.00858635
MLLT10	-0.365262	2.74943	-3.11799	0.00860537
ZNF136	-0.474551	2.42933	-3.11768	0.0086104
ALDH1L1-AS2	-0.482185	-2.28471	-3.11672	0.00862597
TRPM3	3.84723	0.267803	3.11654	0.00862893
LOC105370406	-0.997775	-1.95181	-3.11602	0.00863729
LOC102724289	1.16819	-1.15709	3.1157	0.00864256
LOC105369477	-0.516063	-0.104018	-3.11546	0.00864645
KRT19	2.15179	-2.05874	3.11506	0.00865299
PLCL1	-1.08111	-0.647968	-3.11439	0.0086638
HMGB3P9	1.28223	-1.31553	3.11427	0.00866581
KCNA3	-1.63925	1.40581	-3.114	0.00867016
STAM2	-0.47531	2.87101	-3.11391	0.00867167
ZCCHC11	-0.568781	3.76729	-3.11315	0.00868415
RASA1	-0.430352	2.91156	-3.11248	0.00869515
POLI	-0.570853	3.57538	-3.11245	0.00869561
LOC391587	-0.765694	-2.60877	-3.11227	0.00869859
CA9	2.87529	-0.106356	3.11227	0.00869859
HSPB2	1.14527	-2.01746	3.11219	0.00869986
AGPAT2	1.01852	1.47947	3.11115	0.00871686
LIN9	-0.686552	1.39673	-3.11068	0.00872458
LOC105379438	1.23138	-2.16975	3.1105	0.00872752
DNM1P19	0.684022	-2.81887	3.11028	0.00873111
ADH4	-0.571974	-2.34925	-3.10983	0.00873855
SETSIP	0.532983	-2.91365	3.10969	0.00874088
LOC105372902	-0.637474	-1.41381	-3.10945	0.00874479
FAM213A	0.688307	4.03865	3.10935	0.00874656
YES1	-0.563102	4.17144	-3.10924	0.00874824
LOC105376678	-0.603136	-1.98893	-3.10909	0.00875084
LOC101927237	-0.529476	-2.96545	-3.10797	0.00876927
EPHA8	1.4414	-2.29089	3.10703	0.00878476
HEATR9	-0.144723	-3.24957	-3.10673	0.00878977
ANKRD2	-0.309247	-2.94316	-3.10662	0.0087916
ADAMTS16	2.18754	-0.0927015	3.10655	0.00879276
NEK2P1	0.22062	-3.14026	3.10626	0.00879745
RPL21P80	-0.564485	-1.43712	-3.10581	0.00880498
C9orf173-AS1	0.572196	-2.96422	3.10575	0.00880599
HIST1H2BF	-1.19725	6.26865	-3.10394	0.00883599
ZNF669	-0.594075	2.86259	-3.10291	0.00885315
HLA-DPB1	0.534269	-2.9687	3.10274	0.00885606
S100A1	2.06588	-0.793455	3.10216	0.00886568
LOC105370855	0.872136	-2.28347	3.10205	0.00886758
GAS2L3	-1.05099	3.49163	-3.10187	0.00887047
SF3B1	-0.276286	5.9139	-3.10075	0.00888923
PIK3C2G	0.523471	-2.82622	3.10006	0.00890083
PPCS	0.870592	1.77707	3.09991	0.00890338
KRTAP5-1	0.545161	-2.68661	3.09929	0.00891373
KRTAP5-1	0.545161	-2.68661	3.09929	0.00891373
KRTAP5-1	0.545161	-2.68661	3.09929	0.00891373
PTBP3	-0.677125	2.82021	-3.09746	0.0089445
LOC107984211	-0.669883	-2.21619	-3.0967	0.0089574
REPS2	-1.23326	0.671307	-3.09554	0.00897699
WNT9B	0.433686	-2.69201	3.09521	0.00898251
SAMD11	1.59972	-1.73241	3.09506	0.008985
CHD2	-0.287243	4.2244	-3.095	0.00898601
ZNF256	-0.566695	2.29685	-3.09492	0.00898742
NEFM	2.04842	1.46972	3.09282	0.00902295
SNX9	0.54047	2.62573	3.09136	0.00904792
B3GALT4	0.528271	-1.34033	3.09042	0.00906386
PCK1	-0.601597	-2.62635	-3.09	0.00907113
MIR497HG	-0.904484	0.960685	-3.08931	0.00908284
SIRT1	-0.482356	2.75765	-3.08864	0.00909436
LOC105374685	0.395926	-3.01269	3.08837	0.009099
SP100	1.55833	-1.48633	3.08808	0.00910382
MYH11	1.0115	-2.3727	3.08783	0.00910824
LOC105369851	0.59032	-2.65862	3.08734	0.00911655
UBXN10	1.04127	-1.19376	3.08628	0.00913482
HIST1H2AC	-0.889682	7.74159	-3.08507	0.00915568
OR4F7P	0.246886	-3.0719	3.08491	0.00915833
LEF1	1.43244	0.38363	3.08466	0.00916266
PKD1P2	-0.589397	0.188955	-3.08385	0.00917668
TNXB	0.389884	-2.31222	3.08385	0.00917669
ENO1P4	-1.82566	-2.40852	-3.0838	0.00917752
LOC107984015	-1.55521	-2.18248	-3.08238	0.0092021
GCOM2	-0.331935	-0.580988	-3.08166	0.0092147
UBALD1	-0.356492	1.77208	-3.08164	0.00921502
TMEM108-AS1	1.03191	-1.08584	3.08146	0.00921816
BNC2	1.59045	-1.05338	3.08125	0.00922167
NR2C2	-0.45353	2.20181	-3.08107	0.00922479
LOC100996723	-0.789895	1.04215	-3.08043	0.00923597
HS3ST1	1.33404	-0.587875	3.07994	0.0092446
SLC25A52	0.30004	-1.638	3.07991	0.0092451
HOXA3	0.623956	-2.61758	3.07827	0.00927363
CCDC88B	0.787127	-1.27253	3.07642	0.00930594
UBE2E3	-0.328671	4.8329	-3.07604	0.00931273
LOC105376575	-0.379859	1.05628	-3.07575	0.00931778
FAM229A	-1.03652	-0.763414	-3.07435	0.00934238
IGF2	2.64341	-1.27442	3.07396	0.00934927
MIR7-3HG	-1.87819	0.721992	-3.07343	0.00935851
LOC102467080	1.42093	-2.03738	3.07314	0.00936364
PLD6	-0.459092	-1.55107	-3.0731	0.00936427
TTR	4.80008	-0.261194	3.07276	0.00937041
SNHG8	1.16947	4.1416	3.07095	0.00940227
ZNF124	-0.690254	4.33507	-3.07057	0.00940905
LINC01586	-0.403977	-2.88312	-3.06991	0.00942086
BBOX1-AS1	0.768204	-0.852685	3.06951	0.00942781
SLC9B2	0.539574	1.67223	3.06927	0.0094321
TCF15	-0.769333	-2.63552	-3.06873	0.00944182
HLA-DPB1	0.511912	-2.96681	3.06856	0.00944468
RNASEH2B	-0.713112	2.97973	-3.0685	0.00944589
LOC105379332	0.251027	-3.19641	3.06715	0.00946988
B3GALT4	0.541928	-1.33584	3.06706	0.00947145
MMADHC	-0.387321	4.67695	-3.06622	0.00948643
LOC105372480	-0.407358	2.53413	-3.06585	0.00949312
LOC102724288	0.452859	-2.81981	3.06442	0.00951859
ZSCAN25	-0.343442	2.50261	-3.06394	0.00952731
SOX1	-1.9261	2.62127	-3.06268	0.00954997
CASC16	-0.508221	-2.92681	-3.06241	0.00955468
2010-03-01	-0.539603	-2.5838	-3.06182	0.00956537
PTPN3	1.01799	-2.05723	3.06016	0.00959535
OCA2	1.78235	-0.751889	3.05976	0.00960262
KCNK6	1.16837	-2.09489	3.05966	0.00960436
LOC105377352	0.719475	-2.04286	3.05885	0.00961897
TM6SF1	-0.568922	2.90031	-3.05852	0.00962503
RFX3	-0.479215	3.40726	-3.05847	0.009626
KRT8P43	0.598654	-3.0226	3.05824	0.00963009
TYR	3.78441	-0.724868	3.05813	0.00963217
NSUN7	1.02057	-0.868678	3.05721	0.0096488
CCDC77	-0.578466	2.10769	-3.05643	0.00966306
LOC100130256	-0.50115	-2.51046	-3.05635	0.0096644
HSD17B2	4.10149	-0.921425	3.05605	0.00966989
LOC101927406	0.8175	-2.77793	3.05533	0.00968309
SLC19A3	0.533475	-2.79476	3.05527	0.00968412
PAN3	-0.241306	2.80156	-3.0551	0.00968715
LOC101928504	-0.454905	-1.71412	-3.05396	0.00970794
TUBGCP3	-0.279018	2.53486	-3.05341	0.00971811
DCLK3	1.7569	-0.84137	3.05306	0.00972443
PVRIG	-0.539851	0.381622	-3.05285	0.00972829
CENPC	-0.376099	2.59994	-3.05227	0.00973895
LOC107986023	-0.279592	-2.2472	-3.05193	0.0097452
CASK	-0.627871	3.55192	-3.05143	0.00975431
LOC105373063	-0.586647	-1.4149	-3.05107	0.00976108
DLX2	-3.25304	3.30715	-3.05106	0.00976111
MRPS25	-0.307314	3.39774	-3.05096	0.009763
GTF2IRD2B	-0.627899	2.84018	-3.05025	0.00977603
LOC107986793	0.496423	-2.80368	3.04836	0.00981097
ST18	-2.58082	1.58835	-3.04788	0.00981971
HMGN2P4	-1.02426	3.34105	-3.04768	0.00982352
SLC25A11	0.166995	4.04533	3.04766	0.00982386
HLA-DPB1	0.505251	-2.98747	3.04652	0.00984501
SWT1	-0.700451	2.60294	-3.04507	0.00987182
LOC100240734	1.12435	-1.91906	3.04478	0.0098772
C3orf33	0.376765	0.91264	3.0447	0.00987881
TNXB	0.124496	-2.84068	3.04198	0.00987897
EPHB6	-1.28704	-1.39635	-3.04432	0.00988578
LOC105376481	-0.545439	-2.65845	-3.0438	0.00989559
SLC38A11	1.60969	-2.39981	3.04354	0.00990044
ROBO2	-1.16854	3.64022	-3.04259	0.00991805
PPRC1	0.272899	2.14387	3.04246	0.00992059
OTUD7A	-0.753608	-1.73696	-3.04234	0.0099227
TAS2R4	-0.734882	-1.39101	-3.04231	0.00992334
SLC9A2	-0.860415	-2.35229	-3.04199	0.00992933
ICK	-0.644105	2.74762	-3.0419	0.00993092
ZNF488	0.920091	-1.51818	3.04171	0.00993465
NAIF1	-0.389089	1.09165	-3.04156	0.00993733
HMGN2	-0.986231	6.72048	-3.04132	0.00994192
KLHL24	-0.487435	4.07708	-3.04126	0.00994296
PRRG3	1.02792	-1.48341	3.04101	0.00994767
ACE2	0.467895	-2.55651	3.04091	0.00994953
CERCAM	0.726869	3.38579	3.04041	0.00995882
SUDS3P1	-0.369371	-3.01326	-3.03999	0.00996684
LOC105377327	0.566492	-2.74193	3.0394	0.00997781
LOC105371480	0.736728	-1.30525	3.03921	0.00998135
LOC105371480	0.736728	-1.30525	3.03921	0.00998135
LOC728290	1.11144	-2.76621	3.03881	0.00998897
FBXO17	0.536922	1.53103	3.03851	0.00999458
TXNDC5	0.70458	3.686	3.03821	0.0100003
LOC644462	0.556509	-1.10238	3.03773	0.0100094
NKD2	1.2298	-1.9752	3.03745	0.0100146
DACT3-AS1	-1.31251	-1.25906	-3.03617	0.0100387
C6orf223	1.35058	-1.57035	3.03576	0.0100465
PLAGL1	0.668731	0.481005	3.03517	0.0100577
DCDC2	0.995631	-0.820994	3.03356	0.0100882
LOC283177	0.653982	-1.60841	3.03331	0.010093
EIF2S3	0.290211	4.82023	3.03252	0.0101079
LOC105372793	0.430157	-2.2118	3.03218	0.0101144
WNT9A	0.663141	-1.06507	3.03202	0.0101175
ANXA2P2	1.45147	-1.79452	3.03183	0.0101211
USH1G	0.57696	-2.73741	3.03181	0.0101214
ULK4P1	0.591403	-0.811227	3.03165	0.0101244
DUSP2	0.979758	-1.63115	3.03151	0.0101272
NOTCH4	-0.240056	-2.67715	-3.03086	0.0101396
ZNF254	-0.45905	3.89716	-3.03081	0.0101405
ZNF43	-0.447896	2.42678	-3.03017	0.0101528
LOC107985134	0.428006	-2.83985	3.03009	0.0101543
PCDHB11	-0.62446	0.741074	-3.02988	0.0101584
SAP30	-0.494536	3.73389	-3.02913	0.0101727
MEGF6	1.28375	-1.76673	3.02836	0.0101875
IER3	1.57296	-1.19926	3.02681	0.0102172
TRAPPC8	-0.385834	2.96107	-3.02676	0.0102182
LOC105369194	0.683685	-1.14433	3.02654	0.0102224
RMI1	-0.610818	1.23044	-3.02447	0.0102624
PDXK	0.561762	4.14047	3.02442	0.0102633
TNKS	-0.422567	3.52994	-3.02385	0.0102743
WASH3P	-0.445634	1.77563	-3.02362	0.0102788
ACSS3	1.65264	0.717824	3.02362	0.0102789
POPDC3	-1.14439	-0.691278	-3.02342	0.0102827
LOC102723696	0.638358	-0.956177	3.02099	0.0103297
AQR	-0.374911	3.35955	-3.02075	0.0103344
IGHMBP2	-0.453274	1.35682	-3.02031	0.0103431
LOC105370248	0.958345	-2.34191	3.01917	0.0103652
LOC107987188	-0.269112	-2.9456	-3.0188	0.0103724
TMEM161B	-0.482487	2.59883	-3.01838	0.0103807
NOTCH4	-0.25488	-2.67512	-3.01838	0.0103807
RTCA-AS1	0.649279	0.312761	3.01719	0.010404
ID3	2.68013	1.59305	3.01676	0.0104125
DPY19L2P4	-0.632501	-0.00414734	-3.0161	0.0104253
C20orf196	-0.440952	1.75521	-3.01523	0.0104424
SCUBE1	1.52255	-0.433978	3.01502	0.0104466
KIAA1217	1.62612	0.260638	3.01465	0.0104539
ARHGAP5	-0.467	5.55627	-3.01459	0.010455
BCYRN1	1.19656	9.66018	3.01412	0.0104643
METTL1	0.443721	1.45562	3.01342	0.0104782
B3GALT4	0.545766	-1.31845	3.0134	0.0104785
AR	-0.977259	0.831408	-3.01236	0.010499
IER3	1.46023	-1.26376	3.01232	0.0104998
PGK1P2	0.427367	-2.8903	3.01216	0.0105031
KMT5B	-0.492176	4.27754	-3.01207	0.0105047
OSBPL3	0.930256	0.721149	3.01194	0.0105073
SOD3	1.67165	-1.14356	3.01191	0.010508
PKN2	-0.319431	3.39226	-3.01158	0.0105145
DNAJC5B	-1.0296	-1.67521	-3.01148	0.0105163
ZFAND6	-0.394617	5.1373	-3.01146	0.0105168
LOC645544	0.512243	-2.19358	3.01138	0.0105183
LOC105369288	0.553331	-2.0631	3.01126	0.0105208
ZMAT4	1.30343	-0.710303	3.011	0.010526
CNOT6L	-0.360273	2.28766	-3.01079	0.0105302
LOC105375709	-1.19549	-2.12242	-3.01011	0.0105435
LINC00994	0.410331	-3.0512	3.00994	0.0105469
BCYRN1P1	1.19382	9.73869	3.00896	0.0105665
HOXB8	0.861883	-2.48595	3.00828	0.01058
NOTCH4	-0.259177	-2.67273	-3.00803	0.0105849
LOC105374843	0.676929	-2.91926	3.00756	0.0105943
ATP11A	0.65677	1.4524	3.00667	0.0106121
LOC105378597	0.754087	-2.94488	3.00664	0.0106128
ANKLE1	-0.488186	-1.68615	-3.00601	0.0106252
HCG27	0.434628	-2.94555	3.00558	0.0106339
ZNF644	-0.474152	4.35364	-3.00554	0.0106348
RUNX2	1.43783	-0.0496361	3.00516	0.0106423
SOWAHA	0.774936	-1.26342	3.00477	0.0106501
COL21A1	1.19468	-1.70837	3.00436	0.0106584
IL36B	0.507767	-2.99261	3.00431	0.0106594
LOC105370583	-0.986074	-1.63273	-3.0043	0.0106595
LOC105369436	0.227772	-2.90607	3.00424	0.0106608
BEND4	-1.48518	-1.40556	-3.00375	0.0106707
SPTLC3	1.30464	-1.31638	3.00354	0.0106748
LOC100129476	0.750383	-2.86255	3.00284	0.0106889
KITLG	-1.13164	4.1424	-3.0028	0.0106898
CLASP1	-0.638964	4.32259	-3.00253	0.0106951
LOC439933	-1.0343	-0.207955	-3.00229	0.0107
LOC105376268	0.822243	-1.50977	3.00196	0.0107066
GLYAT	-0.979996	-2.48606	-3.00137	0.0107184
LOC105379219	1.14308	1.21365	3.0004	0.0107382
FAM196A	1.46678	0.112886	3.00022	0.0107418
CCDC187	0.336257	-3.06879	2.9979	0.0107888
LOC105377891	0.408839	-2.87038	2.9977	0.0107928
LOC101929895	-0.416244	-1.03297	-2.99662	0.0108149
LOC105371226	-0.50209	-2.34866	-2.99627	0.010822
PCDHA7	-0.445839	0.42296	-2.99619	0.0108235
SMARCD1	-0.786955	4.48794	-2.99611	0.0108251
KIF16B	0.575809	0.518872	2.99585	0.0108305
RAVER2	-0.525057	2.7408	-2.99539	0.0108399
BMS1P12	-0.737663	0.248527	-2.99474	0.0108531
LOC107985661	-1.03515	-1.59296	-2.99417	0.0108648
ZNF594	-0.44966	1.86316	-2.993	0.0108888
KDM7A	-0.600652	0.948167	-2.9918	0.0109135
MRFAP1L1	-0.471899	5.59412	-2.98986	0.0109534
LOC652276	-0.33467	1.25385	-2.98838	0.0109838
ZNF214	-0.420946	0.77657	-2.98832	0.010985
NDUFA6	-0.324305	3.04136	-2.98828	0.0109859
NDUFA6	-0.324305	3.04136	-2.98828	0.0109859
NDUFA6	-0.324305	3.04136	-2.98828	0.0109859
NDUFA6	-0.324305	3.04136	-2.98828	0.0109859
HS6ST3	2.31497	0.468146	2.98822	0.0109871
RPL3P11	-0.551409	-2.99451	-2.98611	0.0110308
DOCK2	0.518521	-2.81938	2.986	0.0110331
ZNF385A	-0.288489	1.81054	-2.98584	0.0110364
PHF6	-0.621205	3.84002	-2.9855	0.0110435
TRAF3IP2-AS1	-0.546221	3.31427	-2.98461	0.0110621
RIC8B	-0.445824	2.9611	-2.984	0.0110747
C1QTNF3-AMACR	-0.7831	0.173566	-2.98286	0.0110986
KIF9-AS1	-0.535307	-0.0344922	-2.98267	0.0111026
LOC100128288	-0.740159	0.326582	-2.98266	0.0111028
FAM110C	1.27625	-0.772987	2.98173	0.0111223
CHRNA3	2.85799	-0.302141	2.98109	0.0111356
ASXL3	-1.05098	2.02587	-2.981	0.0111375
PALMD	1.32223	1.46644	2.98075	0.0111427
CBX8	-1.03301	2.55782	-2.98066	0.0111446
SNORA53	-1.0448	2.2442	-2.98038	0.0111505
LOC107984192	0.132323	-3.17478	2.97982	0.0111622
TMF1	-0.303092	2.74049	-2.97974	0.0111639
RPL7L1P3	0.79579	-2.28145	2.97951	0.0111689
LOC105371568	0.789858	-2.84912	2.97916	0.0111761
TIFA	0.682892	0.585606	2.97894	0.0111808
KAAG1	0.860227	-2.38561	2.97885	0.0111827
MC5R	0.803836	-2.72938	2.97863	0.0111873
DRP2	-1.11228	-0.46479	-2.97855	0.011189
C2orf48	-0.790043	-1.18275	-2.97772	0.0112066
FOLH1	-1.58344	-0.48334	-2.97761	0.0112089
VEPH1	-0.688488	3.8518	-2.97711	0.0112194
LOC105374971	-1.97645	0.369286	-2.97691	0.0112236
CPB1	0.392345	-2.99939	2.97674	0.0112272
AP4S1	-0.362773	1.57969	-2.97553	0.0112527
ZNF14	-0.546666	2.11422	-2.9755	0.0112534
ZNF443	-0.655123	1.35472	-2.97517	0.0112605
HNRNPH1	-0.493926	6.70533	-2.97509	0.0112621
TMEM183B	-0.404644	1.95344	-2.97498	0.0112644
WNT9B	0.459214	-2.66839	2.97475	0.0112693
GATC	-0.247655	2.86899	-2.97462	0.0112722
AMBN	-2.85641	0.458414	-2.97453	0.0112741
CCDC125	0.468398	-1.37132	2.97417	0.0112816
CLSTN2	1.30054	0.891981	2.97407	0.0112837
LOC100130950	-0.554586	-0.932218	-2.97381	0.0112893
LOC105369163	-0.667484	0.590619	-2.97353	0.0112953
FAM179B	-0.318285	2.69813	-2.973	0.0113066
LOC107984740	-0.429527	-2.9393	-2.97245	0.0113181
ZEB2-AS1	-1.52144	1.76209	-2.97165	0.0113352
LOC107986827	0.421424	-0.637892	2.97165	0.0113353
ATRNL1	-1.3058	5.1012	-2.97154	0.0113377
WHSC1L1	-0.403613	4.26726	-2.97068	0.0113561
LINC01270	0.498796	-2.89038	2.9706	0.0113577
SLC50A1	0.523618	1.23934	2.97037	0.0113627
EPHA7	1.08221	1.1965	2.9695	0.0113813
TYRP1	4.93144	-0.152601	2.96948	0.0113817
ZNF385D-AS1	0.545214	-2.86221	2.96919	0.011388
RSBN1	-0.561311	2.70481	-2.96902	0.0113916
SLC17A7	2.09096	-0.273146	2.96876	0.0113971
RSBN1L	-0.53124	3.03367	-2.96841	0.0114047
LOC105374906	0.38417	-3.12984	2.96784	0.0114168
LINC00488	-0.630036	-2.43236	-2.96637	0.0114486
TNXA	0.494626	-2.42089	2.96636	0.0114488
STK39	-0.759014	6.1001	-2.96618	0.0114527
ZNF555	-0.58357	1.47882	-2.96572	0.0114625
HNRNPK	-0.472551	7.07851	-2.96551	0.0114671
WDR86-AS1	0.773436	-1.82607	2.96549	0.0114674
TMEM168	0.584907	1.24285	2.96519	0.0114739
ZNF281	-0.456587	2.87529	-2.96469	0.0114848
MARVELD2	1.08847	-1.80233	2.96445	0.0114899
LOC401442	0.3405	-3.09781	2.9643	0.0114932
LOC105369714	0.514074	-2.48572	2.96422	0.0114948
PMEL	4.68084	1.2524	2.9642	0.0114955
ULK4P2	0.585826	-0.810679	2.96378	0.0115043
CYP27A1	2.0814	0.889302	2.96276	0.0115265
MYOM2	-0.28461	-1.58144	-2.96234	0.0115356
COL13A1	1.42796	-2.54105	2.96208	0.0115414
PTPRT	1.24224	-1.1227	2.96202	0.0115426
LOC107984118	0.419104	-2.9726	2.96186	0.0115461
LOC101928373	-0.220801	-2.99991	-2.96182	0.011547
HLA-A	-1.28577	3.14443	-2.96175	0.0115484
SNRPG	-0.385298	5.3843	-2.96167	0.0115501
IZUMO4	-0.553922	0.585358	-2.96069	0.0115715
LOC107985834	1.51606	-2.34038	2.96063	0.0115728
SOS2	-0.402481	3.56313	-2.96028	0.0115804
STRA6	2.62991	-0.0956108	2.96024	0.0115814
RTEL1P1	0.508173	-2.82346	2.96014	0.0115836
LOC105379361	0.847041	-2.52818	2.96004	0.0115858
SLC16A1-AS1	0.705125	0.00612185	2.95973	0.0115926
LOC105373116	-0.313236	-2.94555	-2.9597	0.0115931
DAAM2	1.93429	2.13438	2.95862	0.0116167
RIMBP3B	-0.55326	-2.19779	-2.95772	0.0116365
LINC00667	-0.672735	2.86207	-2.95677	0.0116571
HELZ	-0.25902	3.21957	-2.95624	0.0116689
RAB34	0.606667	3.25434	2.95587	0.0116769
MID2	1.00188	-1.62978	2.95525	0.0116907
SLC12A6	-0.600053	2.44046	-2.95487	0.011699
METTL17	-0.342522	3.04155	-2.95421	0.0117135
HIST1H4E	-0.719934	9.4458	-2.95337	0.011732
ZFP37	-0.782236	2.26962	-2.95316	0.0117366
RIMBP3	-0.597096	-2.01125	-2.95306	0.011739
ABCD2	-0.939396	1.82694	-2.95226	0.0117565
UHRF1BP1	-0.399537	1.89943	-2.95192	0.011764
XAGE1B	0.439808	-3.10202	2.95164	0.0117703
XAGE1E	0.439808	-3.10202	2.95164	0.0117703
LOC105370687	-0.385485	0.415877	-2.95138	0.0117761
LOC643201	0.298878	-3.03202	2.95109	0.0117825
TNFRSF21	0.559343	2.46397	2.95051	0.0117954
PWARSN	-0.359258	4.30149	-2.94963	0.0118148
UBXN7	-0.366014	3.35249	-2.94917	0.0118251
ITGA11	2.15612	-0.81668	2.94897	0.0118297
TRMT10B	-0.25773	1.85243	-2.94822	0.0118462
MIR124-2HG	-1.5988	2.50179	-2.94806	0.0118499
WDFY3	-0.342623	3.73107	-2.9474	0.0118646
ZNF236	-0.446497	2.46227	-2.94724	0.0118683
ASXL1	-0.301298	3.87017	-2.94695	0.0118747
IRS1	0.749068	1.13744	2.94661	0.0118822
COL1A1	4.54812	1.56713	2.94617	0.011892
COMMD7	-0.359426	3.54586	-2.94581	0.0119002
LUC7L2	-0.416217	3.98622	-2.9442	0.0119362
ANKRD49	-0.362777	1.95319	-2.94392	0.0119426
FER	-0.331147	4.13639	-2.94381	0.011945
FAM118A	0.375318	1.67452	2.9437	0.0119476
KIAA1522	0.806708	1.35385	2.94143	0.0119988
TERF1	-0.272524	2.9311	-2.94124	0.0120029
RBM26-AS1	-0.701568	-0.748197	-2.93971	0.0120375
IQCJ	1.79349	-2.05729	2.93956	0.0120408
GALNT8	-1.41131	-0.352617	-2.93956	0.012041
PAMR1	1.7026	0.542267	2.9391	0.0120514
ZNF519	-0.603419	0.825831	-2.93884	0.0120573
SHD	-1.61278	1.47164	-2.93817	0.0120725
LOC221946	-0.604657	-1.96371	-2.93737	0.0120907
PPP1R1B	1.40894	3.37838	2.93728	0.0120926
MED7	-0.309177	2.8779	-2.93646	0.0121114
AKAP2	1.28138	0.302471	2.93609	0.0121198
MTRF1	-0.462015	1.78566	-2.93508	0.0121429
PRSS55	0.788355	-2.65559	2.93496	0.0121456
ALS2CL	0.819302	-2.32271	2.93495	0.0121458
LRRC56	0.312657	-1.16413	2.93433	0.01216
CBLN1	-1.42931	-0.471771	-2.9332	0.0121859
LOC101929007	0.37262	-2.78324	2.93314	0.0121872
PIN1P1	0.956587	-2.53251	2.93226	0.0122075
NOTCH4	-0.34793	-2.2495	-2.93211	0.0122109
ZNF37BP	-0.564602	2.0247	-2.93166	0.0122212
THSD7B	-1.33109	-2.49453	-2.93121	0.0122315
AHNAK	1.05778	4.22132	2.93085	0.01224
HCG27	0.180516	-3.09946	2.9308	0.012241
CDH2	-0.593145	6.13601	-2.93068	0.0122439
RSPH9	1.50767	0.184354	2.93025	0.0122537
ITPR1	1.23803	-0.257427	2.92962	0.0122682
CYB5R2	2.31306	-1.45491	2.92821	0.0123008
SYNGR3	0.762471	2.64514	2.92817	0.0123017
AEBP1	1.32565	2.05478	2.92776	0.0123113
RBM23	-0.387753	4.61758	-2.92715	0.0123254
NRP1	0.909336	2.85077	2.92648	0.0123409
ASB9P1	-0.833826	-1.90953	-2.92569	0.0123594
CLDN1	2.0741	-1.61026	2.92516	0.0123717
LOC645321	-1.70597	0.657887	-2.92505	0.0123741
LOC645321	-1.70597	0.657887	-2.92505	0.0123741
LOC645321	-1.70597	0.657887	-2.92505	0.0123741
SCARNA10	-0.947194	9.34765	-2.92391	0.0124008
RBL1	-0.790488	2.42622	-2.92385	0.0124023
GOLGA8T	0.332423	-2.50256	2.92351	0.01241
DTWD1	-0.388162	2.06704	-2.92329	0.0124152
CRY2	-0.473527	2.91891	-2.92292	0.0124238
FGL2	0.563108	-1.74972	2.92286	0.0124254
CH507-42P11.6	0.447257	-2.62611	2.92273	0.0124283
LOC105377944	-0.971864	-0.7324	-2.92247	0.0124344
LOC107984886	-0.59915	-2.28879	-2.92247	0.0124344
TAF1A	-0.6979	1.5745	-2.9223	0.0124384
CYBRD1	0.702846	3.59852	2.9221	0.012443
METTL21A	0.267031	2.90541	2.92184	0.0124491
HIST1H2AE	-1.09238	8.21117	-2.92099	0.0124692
LOC101929350	1.04463	-2.2681	2.91943	0.0125058
LUC7L	-0.48577	3.55172	-2.91934	0.0125077
PCDHB19P	-0.988575	0.0701586	-2.91842	0.0125295
HLA-DPB1	0.388379	-3.04723	2.91756	0.0125497
MAN2B1	0.465871	3.11486	2.91745	0.0125523
LNP1	-0.563108	1.45404	-2.917	0.012563
PSMA2	-0.334149	4.96036	-2.91655	0.0125736
DYNLL2	-0.433675	5.30139	-2.91644	0.0125763
FASTKD3	-0.340599	1.67606	-2.9159	0.012589
KCTD9	0.491514	1.287	2.91585	0.0125903
ATP1A1	0.795564	4.44206	2.91552	0.0125982
RNF170	-0.421521	2.48241	-2.91521	0.0126055
GLMN	-0.359063	1.95803	-2.91496	0.0126113
FOXP1	0.522	1.98219	2.91488	0.0126133
MON2	-0.141976	2.37747	-2.91342	0.0126381
TMEM151A	1.44653	0.140457	2.91366	0.0126422
AGRN	0.481252	3.88892	2.91355	0.0126448
LOC100996318	-0.811293	-1.91102	-2.91291	0.0126602
ILKAP	-0.697456	3.46748	-2.91214	0.0126784
FABP5P2	0.704884	-2.1921	2.9121	0.0126793
LOC100130353	0.335171	-2.88846	2.91192	0.0126838
MTO1	-0.312267	2.01252	-2.91157	0.0126919
PTGDS	2.3787	4.43884	2.91123	0.0127001
LEF1-AS1	1.22882	-2.05822	2.9109	0.012708
ZYG11A	0.55169	-1.69427	2.91089	0.0127082
HERC5	-0.810508	-0.364829	-2.90999	0.0127298
ZNF791	-0.25971	3.16407	-2.90989	0.0127321
SNHG10	-0.502424	0.912834	-2.90956	0.0127402
KY	0.621984	-1.00701	2.90892	0.0127553
HIST1H2BG	-1.08961	7.5703	-2.90854	0.0127644
SLC35C1	0.465745	1.42135	2.90837	0.0127686
CEP128	-0.854504	1.67516	-2.90834	0.0127693
SLC25A12	-0.571933	2.72683	-2.90798	0.0127781
ZNF709	-0.639616	2.01573	-2.90766	0.0127857
LOC100128494	-0.398406	-1.74589	-2.90755	0.0127884
PRPF3	-0.39731	3.19809	-2.90697	0.0128024
NOTCH4	-0.256304	-2.67573	-2.90695	0.0128028
IFT122	0.35854	2.35725	2.90687	0.0128046
MED13	-0.399999	4.34609	-2.9068	0.0128064
RFK	0.497683	2.93916	2.90617	0.0128216
TLE6	-0.632348	-0.887887	-2.90615	0.012822
CBX2	-1.2228	3.03043	-2.90539	0.0128403
FBLN2	2.24636	-0.524257	2.90527	0.0128433
CCDC178	-0.864194	-2.32258	-2.90405	0.0128728
ENOX1	-0.885135	2.46088	-2.90394	0.0128755
ABCA13	1.01688	-2.04696	2.90369	0.0128815
USP33	-0.382388	4.3054	-2.9034	0.0128886
IGBP1P4	-0.667476	-2.5835	-2.90322	0.0128928
FAM185BP	-0.514079	1.11278	-2.90293	0.0129
LOC107986406	-0.670523	-1.82466	-2.90166	0.0129308
ZNF782	-0.423476	2.23863	-2.90154	0.0129336
RAB27A	1.40575	-0.114513	2.90149	0.0129349
SLC22A5	0.69647	0.619638	2.90142	0.0129367
RPL7AP25	-1.51596	-1.40873	-2.90117	0.0129428
CCDC82	-0.271635	2.90896	-2.90105	0.0129456
ANGPTL1	-1.01306	1.42206	-2.90102	0.0129464
ATP23	0.385407	-0.0799144	2.90068	0.0129546
SUB1	-0.638926	5.42179	-2.90043	0.0129607
ATE1-AS1	-1.22517	-0.66461	-2.90033	0.0129633
TOMM22	-0.379905	4.82864	-2.90021	0.012966
SETD2	-0.252418	4.0127	-2.9002	0.0129663
ADAMTS19-AS1	0.630852	-2.88304	2.89983	0.0129754
LOC128192	-0.687962	-2.72895	-2.89925	0.0129897
TMEM170B	-0.596078	3.08966	-2.89911	0.012993
KCNA5	-1.08198	-0.998526	-2.89836	0.0130114
NOM1	-0.206755	1.47633	-2.8981	0.0130178
PCOLCE	0.830424	0.55139	2.89771	0.0130273
LOC105378833	-0.546534	-2.33941	-2.89748	0.0130328
KDM6A	-0.385919	2.5562	-2.8973	0.0130372
CDK6	-0.451632	3.77189	-2.89721	0.0130396
SUPT4H1	-0.341343	4.09936	-2.89707	0.0130429
LNPEP	-0.300066	2.62856	-2.89675	0.0130506
PPM1J	0.737106	-0.232441	2.89576	0.0130751
ZNRF3	0.551424	2.43777	2.89497	0.0130945
SLC17A6	1.7907	-0.850877	2.89486	0.0130972
FBXO9	-0.189844	2.97453	-2.89458	0.0131042
SPARC	1.0247	6.84944	2.89447	0.0131068
RPH3A	-1.35897	-1.4392	-2.89423	0.0131126
STRCP1	0.333171	-2.82172	2.89416	0.0131144
EML6	0.733582	0.480439	2.89381	0.0131232
IER3	1.54522	-1.22052	2.89284	0.013147
CD24P4	-1.21669	3.27575	-2.89275	0.0131492
LOC105375839	-0.747553	-2.53774	-2.89254	0.0131544
SCGN	-3.97594	4.65253	-2.89178	0.0131732
ULK4P2	0.569825	-0.882565	2.89094	0.0131942
LOC105371038	-0.869733	-1.70009	-2.89054	0.013204
ZNF638	-0.421417	4.2337	-2.89044	0.0132066
CRISPLD2	1.99641	-0.604174	2.89021	0.0132123
EIF4G2	-0.297661	7.67884	-2.88962	0.013227
CACNG4	-1.0047	4.66398	-2.88949	0.0132303
CYP26B1	1.00865	-1.11366	2.88919	0.0132377
TOB1-AS1	-0.499898	-0.306119	-2.88909	0.01324
ADSSL1	1.31977	0.307119	2.889	0.0132424
C17orf58	-0.55621	1.73667	-2.88843	0.0132566
ING4	-0.523343	4.17996	-2.88818	0.0132627
ULBP3	0.523131	0.769623	2.88753	0.013279
GFER	-0.454354	2.9301	-2.887	0.0132923
LOC105378138	1.34831	-2.27916	2.88624	0.0133111
ELOVL2-AS1	-1.15413	-0.021417	-2.88614	0.0133137
CRNKL1	-0.53136	3.33649	-2.88588	0.0133202
LOC105375741	-0.449745	-2.72887	-2.88586	0.0133207
KIAA0430	-0.378893	1.48711	-2.88576	0.0133234
B3GALT5	0.828976	0.332464	2.88544	0.0133312
SLC29A2	0.520696	0.921998	2.88463	0.0133515
NDUFA4L2	1.82544	1.37973	2.88454	0.0133538
LINC01305	-1.66325	-1.29845	-2.88452	0.0133544
SOX13	0.523427	0.194842	2.88375	0.0133736
LOC103021296	0.462226	-3.00673	2.88312	0.0133895
BEND5	-0.625275	1.94005	-2.8823	0.0134103
DNMT3A	-0.438865	3.41779	-2.88226	0.0134113
LDHA	0.73148	4.18054	2.88212	0.0134148
LOC105377390	0.480369	-2.89015	2.8821	0.0134151
WRB-SH3BGR	1.49928	-1.25169	2.88184	0.0134218
GAPDHP21	0.941371	-2.59582	2.88166	0.0134264
LACC1	0.833564	-1.7443	2.88166	0.0134265
GYPC	1.87094	-1.31724	2.88144	0.0134319
LOC105374943	0.231277	-2.98823	2.88136	0.013434
MTRF1L	-0.355204	2.50981	-2.8799	0.0134709
IL13RA2	1.56921	-1.64788	2.87987	0.0134715
KRIT1	-0.443118	3.07657	-2.8797	0.0134759
MYOM2	-0.31563	-1.57729	-2.87926	0.013487
TAS1R3	-0.522511	-0.556897	-2.87918	0.0134892
CTBS	0.865476	0.974432	2.87878	0.0134992
AADAT	-0.415401	1.73992	-2.87784	0.0135231
FMO2	0.742267	-2.51552	2.87715	0.0135407
ME1	1.07124	-1.7707	2.87665	0.0135535
AQP1	2.2295	2.00401	2.87632	0.0135619
C22orf23	0.559708	2.4884	2.87618	0.0135654
CLVS2	-1.51297	2.04836	-2.87616	0.0135659
LINC00565	-0.414889	-2.11392	-2.87457	0.0136065
LINC01508	1.6509	-1.68018	2.87402	0.0136205
BEST3	-1.65896	0.845993	-2.874	0.0136211
C1QL2	-1.93112	-0.377075	-2.87387	0.0136244
DGKA	0.394001	0.965605	2.8738	0.0136263
HSF2BP	0.411659	-0.517856	2.87336	0.0136374
HIST2H2AB	-0.980714	6.16608	-2.8732	0.0136415
COLGALT1	0.38097	2.66418	2.87257	0.0136577
LRFN2	-1.18698	-0.052124	-2.87217	0.0136681
ZNF66	-0.607256	-1.0716	-2.8719	0.0136749
MED23	-0.450252	2.79231	-2.87177	0.0136784
BHLHE22	2.91448	2.37762	2.8714	0.013688
LOC497256	-0.247831	-3.10887	-2.87087	0.0137016
PIAS1	-0.362723	3.16651	-2.87025	0.0137176
FAM85A	1.01509	1.6447	2.8702	0.0137187
TIMM22	-0.296204	1.59213	-2.87004	0.013723
TIMM22	-0.296204	1.59213	-2.87004	0.013723
MAU2	-0.34955	2.79345	-2.86952	0.0137363
SPEM1	0.447104	-2.98255	2.86872	0.013757
FAM110B	-0.817861	3.7671	-2.86661	0.0138117
NEUROD2	2.96458	2.0514	2.86646	0.0138155
RBM47	1.53555	-0.341169	2.86601	0.0138274
RASGRF2	1.88447	-0.513986	2.8654	0.0138431
CABP7	0.983667	-1.45945	2.86469	0.0138617
GBP5	0.742927	-2.42637	2.86414	0.013876
HLA-DMB	0.577601	-2.8381	2.86387	0.0138829
BRD8	-0.455083	3.92388	-2.86379	0.013885
ADCYAP1	1.35417	-1.97813	2.86371	0.0138872
FBF1	0.253801	0.352564	2.8637	0.0138874
MCTP1	1.00053	0.394709	2.86357	0.0138909
HIST1H2BI	-1.4192	5.43642	-2.86348	0.0138931
ZIC4	1.03575	-0.44521	2.8627	0.0139135
ATXN1	-0.35757	2.89038	-2.86235	0.0139227
LOC105376289	0.895657	-1.60643	2.86204	0.0139308
FRMD4B	0.762642	1.68325	2.86086	0.0139616
LOC107984382	0.597988	-2.83722	2.86086	0.0139618
ANGPTL4	1.77589	0.381846	2.86081	0.0139631
COX10	-0.315469	1.73823	-2.86049	0.0139715
ZFPM2-AS1	0.971939	-2.60304	2.86045	0.0139725
KRT18P4	0.452644	-2.26396	2.86033	0.0139756
MAD1L1	-0.359022	2.9182	-2.86011	0.0139815
BCOR	-0.641513	3.01705	-2.86002	0.0139837
ZFHX4-AS1	-0.993144	0.79344	-2.85999	0.0139845
CYTIP	1.49906	-2.1146	2.85994	0.0139859
NAT6	0.396842	1.34543	2.85974	0.0139911
DCN	2.1684	1.56015	2.85967	0.013993
LMCD1-AS1	0.553217	-1.08477	2.85902	0.01401
HIST1H2BB	-3.07175	4.95973	-2.85889	0.0140136
ZNF26	-0.299366	1.99172	-2.85864	0.0140202
GLUD1P7	-0.647944	0.693326	-2.85858	0.0140217
CEP68	-0.401588	3.36686	-2.85763	0.0140467
CASC3	-0.55224	4.63126	-2.85754	0.014049
ELMO1	-0.923091	1.79468	-2.85593	0.0140916
OPLAH	0.575719	-2.04872	2.85499	0.0141167
SEMA3B	1.6654	1.20722	2.85494	0.014118
MOAP1	-0.364283	3.14572	-2.85468	0.0141249
CD28	0.200453	-3.07875	2.85373	0.0141501
ZNF32-AS3	0.325151	-3.15935	2.8536	0.0141534
LOC105370398	0.3503	-3.04464	2.85322	0.0141636
LOC102723896	-0.355727	-2.49016	-2.8531	0.0141668
LOC107984462	0.474649	-3.0846	2.85282	0.0141742
MARVELD1	1.66289	0.348294	2.85204	0.0141951
C3orf70	-1.2211	3.32267	-2.85148	0.0142101
PCBP1-AS1	-0.439363	0.825772	-2.85118	0.014218
MAP3K4	-0.37609	2.2625	-2.85081	0.0142279
IER3	1.52679	-1.19333	2.8506	0.0142336
PLEKHA8	-0.398824	2.78105	-2.85005	0.0142481
FAM188A	-0.483722	3.61218	-2.84905	0.014275
LOC107987097	-0.696753	-0.884026	-2.84834	0.0142941
SENP1	-0.357193	2.50363	-2.84815	0.0142992
SH3RF2	0.56511	-2.43748	2.84812	0.0143
MEGF11	1.05548	-0.578144	2.84721	0.0143246
EPHB6	-1.23728	-1.40182	-2.84641	0.0143462
HHIP	-1.12024	-1.33351	-2.8459	0.0143598
LOC101448202	0.723232	-2.96031	2.84576	0.0143636
SUDS3P1	-0.253607	-3.07109	-2.84553	0.0143699
KIAA1211	-1.0169	4.51589	-2.84551	0.0143704
VSIG10	-0.435529	0.879108	-2.84486	0.0143879
DYSF	1.22145	-2.15283	2.84468	0.0143927
ZNF740	-0.382924	2.60013	-2.84344	0.0144262
TIMM22	-0.293825	1.59332	-2.84334	0.0144291
CDKN1B	-0.585139	4.46145	-2.84333	0.0144293
ADRB2	1.30405	-1.15739	2.84243	0.0144538
TBC1D27	-0.136459	-3.2537	-2.84199	0.0144657
FAM126A	0.737801	3.54425	2.84075	0.0144993
AP3S2	-0.350658	2.75014	-2.84027	0.0145125
LOC105375603	0.285492	-3.17918	2.84004	0.0145187
LOC100287467	0.394691	-2.524	2.83997	0.0145207
RAI14	-0.354216	3.96604	-2.83995	0.0145213
LINC00312	0.688426	-1.79456	2.83947	0.0145342
FOXO1	-0.954942	1.92111	-2.83929	0.0145392
LOC107986939	-0.53036	-2.56272	-2.83915	0.0145431
DIXDC1	0.288952	2.73375	2.83909	0.0145446
BCAT2	0.627053	1.86623	2.839	0.0145471
LTBR	0.329582	-3.12804	2.8389	0.01455
DEK	-0.544929	5.36825	-2.83877	0.0145534
DRD4	1.37932	-1.75487	2.83842	0.0145629
WHAMMP3	-0.346689	-0.344395	-2.83659	0.0146131
ZNF418	-0.632312	2.03444	-2.83657	0.0146137
HMGN1P36	-0.555613	2.66425	-2.83564	0.0146393
LOC101060212	-0.235223	0.90481	-2.83549	0.0146434
VEZF1	-0.498919	4.35592	-2.83526	0.0146498
ZNF43	-0.41488	1.92948	-2.83524	0.0146503
LINC00601	0.435535	-2.88256	2.83505	0.0146555
PTPRK	0.556382	2.47419	2.83489	0.0146598
CAHM	-0.672684	1.00367	-2.83475	0.0146639
ARFGAP2	-0.334138	4.21455	-2.83471	0.0146648
AMY2B	-0.5419	2.05103	-2.83419	0.0146791
LINC00938	-0.44474	2.08576	-2.83418	0.0146795
MOAP1	-0.362991	3.15237	-2.83349	0.0146986
DRD4	1.36049	-1.76429	2.83344	0.0147
FIZ1	-0.455302	1.59168	-2.83204	0.0147386
ZNF446	-0.327847	2.45587	-2.83137	0.0147571
GFM2	-0.295059	2.40843	-2.83131	0.0147588
SMCR8	-0.305362	1.9728	-2.83131	0.0147588
LOC284578	0.768983	-2.54518	2.8308	0.0147728
AWAT2	-0.236999	-3.16891	-2.83075	0.0147744
TICAM2	-0.909315	-2.86648	-2.83071	0.0147753
ZADH2	-0.364371	1.88548	-2.83043	0.0147833
LOC105369558	-1.16777	-0.881414	-2.83042	0.0147834
ARAP2	-0.735019	3.12036	-2.83026	0.0147881
LOC105375065	0.471382	-2.97248	2.8301	0.0147924
IL11RA	0.733547	1.19295	2.82995	0.0147965
LOC105374667	0.693469	-2.45833	2.82961	0.0148059
LOC105376425	0.845985	-1.24157	2.82913	0.0148194
YEATS2	-0.494959	3.11608	-2.82886	0.0148268
CLEC14A	-0.326646	-2.92475	-2.82859	0.0148343
FMO3	0.296318	-3.08695	2.82858	0.0148347
RPRD2	-0.385779	3.41609	-2.82834	0.0148415
NFATC4	0.584784	2.59881	2.82772	0.0148586
USP32P2	-0.49111	-1.12129	-2.82612	0.0149035
ZNF397	-0.454603	2.80678	-2.8259	0.0149094
HLA-DOA	0.504625	-2.97417	2.82588	0.01491
IER5L	1.41182	0.855195	2.82582	0.0149119
PKM	0.606655	7.93557	2.82562	0.0149173
PAPOLG	-0.648382	2.20001	-2.82543	0.0149226
LOC102724993	-0.398652	2.84522	-2.82425	0.0149557
LOC100507472	0.305275	-3.01703	2.82384	0.0149672
DSCAML1	-1.38742	0.957174	-2.82383	0.0149676
LOC101928718	-0.941312	-0.577691	-2.82371	0.0149711
RN7SL566P	-1.23241	-2.70572	-2.82365	0.0149727
APOL1	0.718466	-2.21372	2.82363	0.0149731
HAUS3	-0.44723	2.43326	-2.82345	0.0149782
LOC728323	-0.479209	1.35088	-2.82341	0.0149794
CGGBP1	-0.373637	4.2932	-2.8233	0.0149827
NWD2	-1.22392	-1.55985	-2.82328	0.014983
CNPY3	0.346464	3.82191	2.82319	0.0149856
DACT2	3.00309	0.238553	2.82255	0.0150036
HDDC2	0.558489	2.84559	2.82233	0.0150098
LOC107984120	0.500332	-2.83892	2.82173	0.0150269
MOXD1	-1.35259	5.13432	-2.8212	0.0150417
AES	-0.597351	6.51009	-2.82094	0.0150491
LIN54	-0.387233	2.23194	-2.82072	0.0150553
MLPH	1.39783	-2.5041	2.82028	0.0150677
LOC105376483	-0.492226	-2.33561	-2.82016	0.0150712
SCARNA22	-0.897446	8.56769	-2.81997	0.0150765
LOC105375382	-0.698268	-1.7821	-2.8198	0.0150812
BTBD9	-0.3209	2.18493	-2.8198	0.0150814
LOC105370733	-0.588974	-2.70665	-2.81977	0.0150823
CERS6	-0.683179	3.93125	-2.81962	0.0150866
LOC101929770	0.404625	-2.92274	2.81908	0.0151018
RNF113B	0.521795	-2.723	2.81652	0.0151745
PRKAB1	-0.276512	3.1028	-2.81607	0.0151873
LOC101927138	0.28338	-3.06072	2.81553	0.0152027
GSPT2	-0.419119	2.77936	-2.81521	0.0152119
TBC1D22B	-0.465612	2.26327	-2.81491	0.0152204
ZNF44	-0.438402	1.83908	-2.81483	0.0152227
CFH	2.44662	-1.43735	2.81347	0.0152617
LOC102724463	-0.209746	-3.18592	-2.81333	0.0152658
IER3	1.53945	-1.2068	2.81328	0.0152671
ATP5J	-0.28148	4.96359	-2.81323	0.0152685
LOC101929727	0.573439	-2.69208	2.81292	0.0152774
IGSF9	0.763793	-0.109766	2.81287	0.015279
PLIN5	-0.864301	-2.00806	-2.81284	0.0152798
GPATCH2L	-0.199426	3.91082	-2.81263	0.0152859
GUSBP5	0.313833	-3.03814	2.81226	0.0152964
LOC105372146	0.77162	-1.91264	2.81213	0.0153002
ATP6V1G2-DDX39B	-1.21317	-1.3216	-2.81202	0.0153034
RALGAPA1	-0.324995	3.57289	-2.81188	0.0153074
GPR65	0.174011	-3.10249	2.81164	0.0153141
RPL31P63	0.774411	-2.93472	2.81133	0.015323
CDKN2AIP	-0.510688	2.48211	-2.81063	0.0153433
EFHD1	0.70233	3.23152	2.81062	0.0153437
CHTOP	-0.359889	4.04449	-2.81061	0.0153438
LOC100287485	0.333001	-3.15543	2.80975	0.0153687
VSIG8	0.349278	-2.93453	2.80961	0.0153728
LOC107984027	0.576228	-2.75031	2.80818	0.015414
SCAF8	-0.360413	4.5764	-2.80818	0.015414
NCR3LG1	0.68416	0.697306	2.80805	0.0154177
CDKL3	-0.788442	2.06968	-2.80769	0.0154283
LOC105374105	0.345115	-1.64327	2.80744	0.0154353
ESPN	1.41511	-0.750985	2.80697	0.0154491
NEFL	1.96885	1.40955	2.80662	0.0154592
GPANK1	-0.415119	-0.545356	-2.80595	0.0154787
ZNF583	-0.732531	2.36249	-2.80503	0.0155055
PTPRK	0.549834	2.2164	2.80494	0.015508
ANGPTL2	0.939711	2.51331	2.80436	0.0155249
LAMB3	-0.511772	-2.03453	-2.80276	0.0155716
EXOSC1	-0.505449	3.75173	-2.80242	0.0155817
PDE1B	-1.28415	-1.10983	-2.80223	0.0155872
FAM73B	-0.384869	1.54381	-2.8019	0.0155967
MYZAP	1.73388	-1.31075	2.80141	0.0156113
LINC01340	0.766928	-2.82953	2.80077	0.0156299
PKD1P5	-0.509519	0.892679	-2.80056	0.0156361
ARHGEF34P	0.434488	-3.01686	2.79998	0.0156531
ALKBH1	-0.342694	1.71935	-2.7998	0.0156585
ABCD1P3	0.473589	-3.08513	2.79931	0.0156727
SLC17A4	-0.861055	-2.21171	-2.79906	0.0156802
LOC401442	0.32077	-3.10767	2.79808	0.0157091
LOC105378268	-0.384951	-1.33762	-2.79774	0.015719
LOC105375166	-0.0878364	-3.27801	-2.79761	0.015723
UBR1	-0.274869	2.75296	-2.79663	0.0157517
ZNF738	-0.445239	1.09122	-2.79615	0.0157659
MBTD1	-0.585657	2.96635	-2.79602	0.0157697
DHX36	-0.255564	2.49535	-2.79535	0.0157898
LOC105379574	-0.679086	1.38232	-2.79496	0.0158012
EPC2	-0.597495	3.7799	-2.79374	0.0158373
OR8K1	-0.183737	-3.23006	-2.79332	0.0158499
OR8K1	-0.183737	-3.23006	-2.79332	0.0158499
RPL29P17	-0.730575	-2.95664	-2.79319	0.0158539
KIN	-0.324053	1.97396	-2.79212	0.0158857
LINC00333	0.456163	-3.09385	2.79183	0.0158942
LOC101928059	-0.699003	-1.01883	-2.79154	0.0159029
GRIK3	-1.76111	1.45784	-2.79092	0.0159216
FREM3	0.211209	-3.17677	2.79068	0.0159288
LOC100130497	0.374706	-3.13458	2.79046	0.0159351
LOC101060212	-0.228348	0.56734	-2.79003	0.0159482
CCNG2	-0.829332	4.31166	-2.78974	0.0159568
LOC441178	-1.4973	-0.743373	-2.78949	0.0159643
SNX29P2	0.450574	-2.69234	2.78927	0.0159709
IFITM2	3.14084	1.74296	2.78878	0.0159856
SERPINA3	4.20339	4.06288	2.78874	0.0159868
LAMC2	1.18681	-2.03628	2.78845	0.0159956
CEBPZ	-0.362453	3.72174	-2.78811	0.0160058
KIAA0430	-0.372621	1.40622	-2.78805	0.0160074
PTH2	0.879762	-2.88205	2.78751	0.0160238
BTBD19	1.00264	-0.392088	2.78751	0.0160239
LOC105371332	-0.768515	-2.54752	-2.78741	0.0160268
SLC10A3	0.551893	1.32804	2.78723	0.0160322
NVL	-0.448405	2.88322	-2.78639	0.0160575
CTDSPL2	-0.342235	4.01301	-2.78588	0.0160728
LOC101927495	0.23964	-3.20211	2.78459	0.0161118
HIST2H2BC	-0.770116	-0.155706	-2.78393	0.0161316
TBC1D12	-0.333432	2.97623	-2.78391	0.0161324
LOC100379224	-0.575596	2.38402	-2.78199	0.0161905
TMEM246	0.715801	1.6476	2.78147	0.0162064
LOC107984815	-0.675102	-2.36083	-2.78144	0.0162072
LINC00968	0.603878	-2.88493	2.7809	0.0162237
LOC100132813	0.836786	-2.47871	2.78087	0.0162245
HIST1H2BA	-1.14061	-2.34128	-2.78073	0.0162288
LOC105370114	0.51495	-2.33088	2.78033	0.016241
LOC102723699	-1.03868	-1.16773	-2.7803	0.0162418
SNRPC	-0.307697	4.68892	-2.78029	0.0162422
NEUROD4	1.12227	-2.35394	2.78024	0.0162436
LOC339529	-0.492647	-2.71539	-2.78004	0.0162498
LOC105374893	-0.537439	-3.05321	-2.77997	0.0162519
DPP4	0.626147	-2.2842	2.77986	0.0162553
SMC5-AS1	0.575664	-0.761544	2.77971	0.01626
NKD2	1.05877	-2.14458	2.77952	0.0162658
LOC105379522	-0.0933723	-3.23534	-2.77938	0.0162699
SAP18	-0.570078	5.14881	-2.77871	0.0162905
TRIM33	-0.477876	3.91355	-2.77849	0.0162972
LOC105370092	0.596352	-2.81933	2.77764	0.0163231
ALG10	-0.343496	1.58395	-2.77735	0.0163322
LOC105369663	-0.529815	2.56956	-2.77653	0.0163573
DMRTA1	1.53244	-1.163	2.77634	0.0163629
PQLC3	0.502026	0.950144	2.77627	0.0163652
MAMDC2	1.38648	-0.80662	2.77619	0.0163675
GRAMD1C	-0.681013	0.836944	-2.77575	0.0163811
TRPV3	0.451344	-2.11698	2.77556	0.0163871
LOC105373029	0.637496	-3.00318	2.77546	0.01639
CA10	1.54963	-2.15345	2.77513	0.0164002
LINC01234	0.421488	-2.38841	2.77493	0.0164065
DTNBP1	0.47473	1.97552	2.77421	0.0164285
ZFP62	-0.610175	3.02309	-2.774	0.0164351
LOC100507006	-0.966241	-0.2749	-2.77389	0.0164383
SCAND2P	-0.251985	0.524566	-2.77383	0.0164403
LOC107986457	0.506472	-2.77927	2.77346	0.0164517
RABGGTA	0.300778	2.04018	2.77313	0.0164618
BMS1P10	-1.05783	1.48867	-2.77309	0.0164631
METTL3	-0.396728	3.43108	-2.77276	0.0164733
LOC105373737	-0.608854	-2.49304	-2.7717	0.016506
LOC644721	0.385722	-3.12907	2.77103	0.0165267
MYO1B	-1.15266	2.64312	-2.77103	0.0165268
RB1CC1	-0.485352	3.96375	-2.77045	0.0165447
IQCA1	0.648758	-2.57758	2.76992	0.0165614
ZNF429	-0.603374	1.40973	-2.7699	0.0165619
LINC01210	0.24237	-3.20074	2.76987	0.0165629
SOX4	-1.05706	7.01317	-2.76937	0.0165782
LOC648987	-0.672538	0.562981	-2.76902	0.0165892
PRKAG2	0.413611	1.69021	2.76849	0.0166056
HOXB5	0.711909	-2.88807	2.76847	0.0166064
SCMH1	-0.321051	3.21382	-2.76763	0.0166324
LOC105376206	-0.50747	-3.06819	-2.76737	0.0166408
AIM2	-0.913489	0.102149	-2.76577	0.0166906
SLC12A7	0.582477	-0.351115	2.76577	0.0166907
SIRT6	-0.421519	2.45857	-2.76553	0.0166982
ARL6IP1P3	-0.437274	-3.02731	-2.76538	0.0167028
RIPK2	0.52089	1.14233	2.76535	0.0167038
[truncated: 2,738 more rows]

## Sheet: CLUSTERING ANALYSIS DOWNREGULAT
gene_short_name	logFC	P.Value
CCK	-4.62582	0.000193576
VSTM2A	-4.60502	0.00136654
SCGN	-3.97594	0.0131732
SNORD22	-3.92411	0.0737733
CALB2	-3.73479	0.00363231
DLX6-AS1	-3.72363	0.0076467
VIP	-3.65138	0.000432313
DLX1	-3.57757	0.00642646
THRB	-3.55171	4.88424e-05
SLC32A1	-3.43879	0.00239632
SNORA27	-3.41665	0.0898754
GAD2	-3.29119	0.00125275
SNORA50C	-3.26308	0.0502104
DLX2	-3.25304	0.00976111
SP8	-3.2205	0.0064931
SNORA75	-3.16594	0.0724118
DLX5	-3.14333	0.00783454
ADARB2	-3.08004	0.000789627
HIST1H2BB	-3.07175	0.0140136
ST8SIA5	-3.06799	0.00209292
GAD1	-3.01147	0.000920855
HIST1H3C	-2.96782	0.0467156
DLX6	-2.92345	0.00294752
SP9	-2.90347	0.00653106
SHISA6	-2.89516	5.62633e-05
SNORA2B	-2.86747	0.0798022
AMBN	-2.85641	0.0112741
SCARNA11	-2.83291	0.085745
VSTM2A-OT1	-2.66504	0.00118549
SYNPR	-2.59736	0.00106215
ST18	-2.58082	0.00981971
SNORD13	-2.57746	0.379644
SNORA101B	-2.54495	0.0517282
HIST1H2BM	-2.47294	0.00799891
PTGFR	-2.4617	9.78029e-05
PTPRR	-2.45189	0.00165821
NRXN3	-2.42034	0.00109905
OLIG1	-2.40108	0.0269212
VAX1	-2.3871	0.00234301
MIR7-1	-2.33232	0.141063
LOC105372097	-2.32843	0.00169827
L3MBTL4	-2.31562	1.02887e-05
LOC105379053	-2.31458	0.0022596
WNT7A	-2.3078	0.00212235
CPLX2	-2.30318	0.00854637
POU3F4	-2.30206	0.00144677
FGD3	-2.29437	0.00112459
SPON1	-2.29144	0.00226662
KCNH8	-2.28151	0.00154613
ERBB4	-2.2366	0.00129576
LINC00403	-2.19151	0.00337662
CRH	-2.17541	0.00570427
SLC24A3	-2.15686	4.7314e-06
LOC105370587	-2.15072	0.00339417
LOC105370588	-2.13167	0.00426974
SMOC1	-2.11103	0.00170713
STXBP5L	-2.10635	0.000338855
GABRA3	-2.09202	0.0036175
SOX2-OT	-2.05044	0.000767271
HS3ST5	-2.04181	0.00245637
FAM65B	-2.03673	0.00167948
ZNF728	-2.03661	1.75262e-05
MIR6843	-2.03093	0.137879
MIR6724-1	-1.99447	0.329524
MIR6724-3	-1.99447	0.329524
MIR6724-4	-1.99447	0.329524
FGF12	-1.97981	0.00220814
LOC105374971	-1.97645	0.0112236
NRXN1	-1.97133	0.0062536
GJB6	-1.95383	0.0199292
HLA-H	-1.95307	0.00170286
RNA5S7	-1.95202	0.149846
FGF9	-1.94775	0.00114199
SNTG2	-1.94304	0.00425989
C1QL2	-1.93112	0.0136244
SOX1	-1.9261	0.00954997
RNA5S12	-1.92099	0.162555
PI16	-1.91266	0.0287208
LOC101929021	-1.90664	0.00143306
ST8SIA3	-1.89924	0.00136319
SNORA13	-1.89305	0.233798
SNORA40	-1.88635	0.327053
MIR7-3HG	-1.87819	0.00935851
LOC105378657	-1.87178	0.000111652
PROX1	-1.87022	0.0019365
HIST1H3E	-1.86665	0.0174286
SCARNA8	-1.86514	0.141861
CSMD3	-1.86047	0.0024486
RPS29P5	-1.85806	0.0289248
MIR6724-2	-1.85162	0.329524
LAMP5	-1.85114	0.00232565
SNORA80B	-1.8435	0.132144
RPL10P9	-1.83828	0.324424
RNA5S5	-1.83322	0.165564
SLC25A48	-1.82597	0.00399421
ENO1P4	-1.82566	0.00917752
C11orf96	-1.82276	0.00392583
SNORA77	-1.82086	0.141063
SYNDIG1L	-1.81868	0.00397971
HIST1H2AJ	-1.81785	0.0253863
ADARB2-AS1	-1.81075	0.000287158
PSPHP1	-1.80815	0.359475
PCP4L1	-1.80795	0.0194838
DTX1	-1.80792	0.00246239
PDZRN4	-1.79955	0.000798318
ZBTB16	-1.79636	0.00351945
IL1RAPL2	-1.7931	0.0042564
LOC105370586	-1.78888	0.00367829
LOC105370585	-1.78276	0.00637835
FAM222A	-1.77162	0.00524659
FSTL5	-1.76538	0.000242376
GRIK3	-1.76111	0.0159216
CHCHD2	-1.7566	0.208906
NPAS1	-1.75562	0.00381039
CDH10	-1.75312	0.00125801
SLAIN1	-1.7486	0.0017426
KCNIP1	-1.74761	6.81004e-06
SNORA72	-1.7397	0.296621
LOC646903	-1.72977	0.00232904
ZDHHC22	-1.72103	0.0168466
HIST1H1A	-1.71945	0.0926646
SNORA71C	-1.71928	0.31036
ATP5J2-PTCD1	-1.71745	0.00793919
SNORA78	-1.71166	0.431375
LOC645321	-1.70597	0.0123741
LOC645321	-1.70597	0.0123741
LOC645321	-1.70597	0.0123741
SNORA14B	-1.7008	0.283097
SNORA11	-1.69265	0.141113
TAC3	-1.68975	0.0322749
RNU5E-1	-1.68136	0.49766
SNORA64	-1.6744	0.361811
LOC105372096	-1.66731	0.0219621
MIR5047	-1.66612	0.573509
PABPC5-AS1	-1.66543	0.000354064
TNFAIP8L3	-1.6646	0.00692018
LINC01305	-1.66325	0.0133544
BEST3	-1.65896	0.0136211
KCND3-IT1	-1.6584	0.000522808
ADAMTS17	-1.6565	0.000525016
KCNA3	-1.63925	0.00867016
RNU4-46P	-1.63746	0.143274
TUBBP2	-1.63551	0.0575287
LOC105376136	-1.63036	0.0173401
FRAT1	-1.62927	0.000299161
LOC107984629	-1.62579	0.0064475
HPR	-1.62579	0.0415802
DCX	-1.62393	0.0198497
LOC107986638	-1.61552	0.00126814
SHD	-1.61278	0.0120725
RPL39P19	-1.61032	0.0523606
LOC105375381	-1.60422	0.110059
TMEM179	-1.60079	0.0034062
MIR124-2HG	-1.5988	0.0118499
SNORA38B	-1.59793	0.34357
CXXC4	-1.59556	0.00398423
FOLH1	-1.58344	0.0112089
SLC6A1	-1.58259	0.00223127
SNORA38	-1.58173	0.34076
SNORA38	-1.58173	0.34076
ZNF300P1	-1.57904	0.0312813
SORCS3	-1.57715	0.00010152
LOC107986448	-1.57434	0.0310965
RGN	-1.57188	0.00749876
CNTNAP4	-1.57091	0.000785586
SNORA55	-1.56898	0.141122
ALDH1L1	-1.56229	0.031416
HES5	-1.55864	0.0650152
LOC107984015	-1.55521	0.0092021
MYO3A	-1.54993	0.0018771
SNTG1	-1.54689	0.00151411
ARX	-1.54536	0.00763031
HES5	-1.54514	0.0659415
FGD5	-1.54171	0.0181189
LOC105372225	-1.5402	0.0396356
GPD1	-1.53813	0.00173941
BCL11B	-1.53691	0.0225804
CHST1	-1.52917	0.00487116
NNAT	-1.52891	0.0188262
SNTG2	-1.52881	0.035126
PDZRN3	-1.52478	0.00151887
TMSB15A	-1.52336	0.0334115
GADD45G	-1.52226	0.0226927
ZEB2-AS1	-1.52144	0.0113352
AVPR1A	-1.5199	0.019689
TMEM179	-1.51974	0.00175229
RPL7AP25	-1.51596	0.0129428
CLVS2	-1.51297	0.0135659
PCDH11X	-1.50845	0.0212774
SNTG2	-1.50764	0.0499859
LOC107985015	-1.50579	0.0466605
INSM1	-1.50339	0.031483
LOC441178	-1.4973	0.0159643
LINC01619	-1.49161	0.000190543
PCDHGA3	-1.48758	0.0978291
MIR4265	-1.48686	0.329524
PROX1-AS1	-1.48585	0.000995555
DEFB109P1B	-1.48533	0.0409947
BEND4	-1.48518	0.0106707
DPP6	-1.47925	0.187155
CELF4	-1.47673	0.0273589
LINC00839	-1.46336	0.0740668
CPNE6	-1.45922	0.174211
TOX3	-1.45183	0.0233143
MMD2	-1.44443	0.0625504
RPL7AP31	-1.44298	0.00366938
HIST1H2AL	-1.44121	0.0437454
TEX15	-1.43483	0.00014499
LOC105371256	-1.4327	0.0019892
UBE2QL1	-1.43128	0.0072573
CBLN1	-1.42931	0.0121859
ZNF578	-1.42692	0.0697154
LOC107986041	-1.42546	0.212301
WSCD2	-1.42204	0.0247136
HIST1H2BI	-1.4192	0.0138931
DIO2	-1.41707	0.000467056
KCNH7	-1.4149	0.0380061
LOC105378850	-1.4146	0.137469
GALNT8	-1.41131	0.012041
MAFB	-1.40605	0.00491067
VWC2L	-1.40077	0.00156493
RASAL1	-1.40018	0.000526521
NTSR2	-1.39754	0.0322513
LOC107984272	-1.39576	0.0313651
LOC105374354	-1.39263	0.000794205
DSCAML1	-1.38742	0.0149676
SFTA3	-1.38388	0.0456068
RORB	-1.38378	0.0270072
EEF1DP2	-1.38372	0.042092
HSD17B6	-1.38321	0.0673239
RNA5S11	-1.37905	0.30985
KCNK2	-1.37859	0.00766893
TPTEP1	-1.3783	0.0257787
KIAA0922	-1.37734	0.00676525
CCEPR	-1.37713	0.000974842
SALL3	-1.37559	0.03878
SALL3	-1.37559	0.03878
LOC101060391	-1.37043	0.0713413
KIRREL3	-1.36424	0.00157774
ZNF528-AS1	-1.35978	0.037693
RPH3A	-1.35897	0.0131126
SNCG	-1.3573	0.0628993
MOXD1	-1.35259	0.0150417
NMU	-1.35045	0.0679585
LOC101928767	-1.34444	0.0909256
FNDC5	-1.3416	0.00119882
PHF21B	-1.34107	0.0219526
ARHGAP36	-1.34077	7.69911e-05
SLC6A1-AS1	-1.33978	0.00514
LOC107984943	-1.3389	0.0528667
LOC400685	-1.33668	0.0440908
KCNMB2	-1.3357	0.00467526
ELAVL4	-1.33377	0.0451523
MIR1248	-1.33373	0.329525
THSD7B	-1.33109	0.0122315
SALL3	-1.32692	0.0531636
LOC105369901	-1.32199	0.00015023
ZNF560	-1.32165	0.063034
C1orf94	-1.32045	0.0016571
LOC101928659	-1.31751	0.0547992
ZSWIM5	-1.31384	0.00228967
DACT3-AS1	-1.31251	0.0100387
STAT4	-1.30958	0.00336449
METAP1D	-1.30713	0.00294055
ATRNL1	-1.3058	0.0113377
PCDH11Y	-1.30326	0.0550329
ZEB2	-1.29731	0.000357907
LOC105370754	-1.29729	0.0170341
MGAT4C	-1.29266	0.0836571
HGFAC	-1.29009	0.0028135
EPHB6	-1.28704	0.00988578
HLA-A	-1.28674	0.0239217
CSMD2	-1.28611	0.0289112
HLA-A	-1.28577	0.0115484
PDE1B	-1.28415	0.0155872
GDAP1L1	-1.28333	0.0709029
NKX2-1	-1.28058	0.0959505
CPNE4	-1.28039	2.69018e-05
LOC107985652	-1.27681	0.0491752
MYT1	-1.27624	0.0264874
MYT1	-1.27565	0.0265956
LOC105369952	-1.27506	0.0216366
C8orf37-AS1	-1.27315	0.0180929
RXRG	-1.27289	0.0347474
HLA-A	-1.26763	0.0260151
LINC01412	-1.2675	0.075284
HIST1H3I	-1.267	0.044906
LOC105372511	-1.26212	0.00425554
SNORD89	-1.25848	0.532909
PDZRN3-AS1	-1.25781	0.0013328
ZCCHC12	-1.2563	0.0296073
RNU11	-1.25575	0.173705
HS6ST2	-1.25451	0.0210309
SCRT1	-1.25208	0.0287528
ZNF704	-1.24972	0.00667792
MGAT5B	-1.24731	0.0396785
ONECUT2	-1.24722	0.000689656
UPK3BL	-1.2472	0.00165404
HFM1	-1.24526	0.00255623
NTN4	-1.24363	0.072118
SNORD140	-1.24137	0.329525
FLJ32255	-1.24028	0.00598936
EPHB6	-1.23728	0.0143462
LOC105369560	-1.23553	0.00536472
REPS2	-1.23326	0.00897699
RN7SL566P	-1.23241	0.0149727
HIST1H1D	-1.23199	0.0267256
ZNF726	-1.22581	0.00505599
ATE1-AS1	-1.22517	0.0129633
NWD2	-1.22392	0.014983
CBX2	-1.2228	0.0128403
C3orf70	-1.2211	0.0142101
LOC107985126	-1.21823	0.0310035
CD24P4	-1.21669	0.0131492
ZNF528	-1.21612	0.118693
ATP6V1G2-DDX39B	-1.21317	0.0153034
HAR1A	-1.21271	0.06813
DLC1	-1.21171	0.00616065
BTG1	-1.21155	0.00144259
LOC105379205	-1.2109	0.0716297
RAB3C	-1.20708	0.0511171
SVOP	-1.20677	0.0291383
LOC105369781	-1.2027	0.0277943
CADM2	-1.19822	0.00656457
HIST1H2BF	-1.19725	0.00883599
NDRG2	-1.19589	0.0371106
HIST1H2AA	-1.19565	0.00314819
LOC105375709	-1.19549	0.0105435
RTN1	-1.19478	0.0381955
MIR7-3	-1.19458	0.329525
RPL34P5	-1.19381	0.0175779
CACNG2	-1.19365	0.0393586
CYP4F29P	-1.19336	0.0851174
SCG3	-1.19302	0.0493103
TCF4	-1.19282	0.024892
TMEM229A	-1.18829	0.00654278
LRFN2	-1.18698	0.0136681
UNC79	-1.18565	0.0267017
SNORA32	-1.18439	0.329525
HIST1H2BL	-1.18405	0.036462
HIST1H1B	-1.183	0.0663247
RIMS1	-1.18252	0.0180471
FANCD2P1	-1.1824	0.0214023
HIST1H1T	-1.17972	0.0847032
PPM1E	-1.17759	0.0227835
TRIM36	-1.17575	0.00190306
SCARNA1	-1.17517	0.409349
HIST1H3H	-1.17483	0.0429365
NOL4	-1.17412	0.0307949
SNRPGP10	-1.1736	0.0497247
LOC105373629	-1.1734	0.0538094
MIR6132	-1.16948	0.329525
ZNF649-AS1	-1.16928	0.00203267
ROBO2	-1.16854	0.00991805
LOC105369558	-1.16777	0.0147834
PCDHGA2	-1.16765	0.0251903
RIMKLA	-1.16716	0.0305674
POTEF	-1.16466	0.0739089
UNC79	-1.16434	0.029723
KLHL35	-1.16354	0.0340457
RND3	-1.16347	0.0047941
RIMS2	-1.15873	0.0426808
EYA4	-1.158	0.0225197
HIST1H4L	-1.15707	0.0641714
MYB	-1.15436	0.00487983
ELOVL2-AS1	-1.15413	0.0133137
MYO1B	-1.15266	0.0165268
GSX2	-1.15258	0.0290603
AMER2	-1.14944	0.0520869
LOC100499489	-1.14884	0.00128728
SCRT2	-1.14854	0.0502218
MTSS1	-1.14682	0.00194773
HMGN2P41	-1.14551	0.00348308
ZNF667-AS1	-1.14481	0.226692
POPDC3	-1.14439	0.0102827
FRAT2	-1.14421	0.000454089
DPPA4	-1.14414	0.278317
LINC01314	-1.14242	0.0435668
HIST1H2BA	-1.14061	0.0162288
IGKV1D-35	-1.13947	0.0521055
GCNT2	-1.13943	0.0081252
HIST1H2AI	-1.13873	0.0608329
SNORA92	-1.13848	0.0738767
P2RY11	-1.13667	0.209442
NR3C2	-1.13591	0.0337926
LOC105378314	-1.13392	0.0263289
PLS3	-1.13323	0.00444865
SNORA98	-1.13181	0.329525
KITLG	-1.13164	0.0106898
PBX3	-1.13147	0.110545
CD24	-1.13115	0.0346841
RNA5S10	-1.13077	0.446297
HIST2H2BA	-1.12795	0.0339271
ZNF441	-1.12745	0.140123
ZNF559	-1.12665	0.189915
MIR199A2	-1.1258	0.329525
RPL23P8	-1.12254	0.0255596
LOC100132972	-1.12103	0.00255799
HHIP	-1.12024	0.0143598
NEGR1	-1.11618	0.0338862
KCNJ2	-1.11508	0.00685289
LOC102724139	-1.11503	0.142576
YIPF7	-1.11272	0.000748377
DRP2	-1.11228	0.011189
ADGRA1	-1.10769	0.0466881
RBM14-RBM4	-1.1053	0.10629
KAT6B	-1.1048	0.00294165
RN7SL57P	-1.10302	0.0718706
KIRREL3-AS2	-1.10133	0.017332
PCDHB18P	-1.1011	0.0226822
KRTAP19-7	-1.10043	0.143643
RPL10P6	-1.10031	0.248955
OMG	-1.09648	9.56624e-05
LOC105378132	-1.09587	0.067907
C1orf61	-1.09457	0.0505532
TMEM161B-AS1	-1.09351	0.0380414
HIST1H2AE	-1.09238	0.0124692
HIST1H2BG	-1.08961	0.0127644
HIST1H3B	-1.08947	0.0947856
RNU4ATAC16P	-1.08881	0.329525
ZNF559-ZNF177	-1.08857	0.0271951
CNRIP1	-1.08687	0.0580264
LOC107985863	-1.08482	0.0589504
KCNA5	-1.08198	0.0130114
LOC105370015	-1.08128	0.0429263
LOC105370451	-1.08125	0.0234398
KLF15	-1.08118	0.000210673
PLCL1	-1.08111	0.0086638
HIST1H2AG	-1.08041	0.0639253
RNU5F-1	-1.07921	0.329525
KCNJ16	-1.07874	0.0727072
LOC105375737	-1.07793	0.0732483
HIST2H4B	-1.07768	0.0549587
HIST2H4A	-1.07762	0.0549757
RPP25	-1.07755	0.0242072
HIST1H2AK	-1.07754	0.0174099
LOC105371238	-1.07632	0.0435781
SCARNA27	-1.07598	0.329525
SCARNA23	-1.07398	0.581559
ACTL6B	-1.07234	0.0925441
OSGIN1	-1.06912	0.0379192
EFHB	-1.06905	0.0546283
HIST1H2BH	-1.06844	0.0730312
PTH2R	-1.06779	0.0055601
NRIP3	-1.06749	0.0338424
LOC105370328	-1.06674	0.200369
DLL1	-1.06644	0.0452569
SLC6A11	-1.06433	0.00404878
LOC107984191	-1.06421	0.0213756
HIST1H3G	-1.06359	0.0701149
CHD7	-1.06259	0.00403076
GNG4	-1.06089	0.024084
HIST2H2BF	-1.0607	0.0324077
DLL1	-1.06052	0.0449843
ZNF736	-1.06044	0.204738
ZNF248	-1.05947	0.18538
MB21D2	-1.05887	0.00189303
HIST2H3C	-1.0583	0.0862549
BMS1P10	-1.05783	0.0164631
HIST2H3A	-1.05724	0.0866313
SOX4	-1.05706	0.0165782
LINC00599	-1.0567	0.0934019
HMGN2P3	-1.05654	0.00660683
CECR6	-1.05599	0.0550159
PCDHGA4	-1.05482	0.0401452
TDRD12	-1.05431	0.00331315
ATP6V1G2-DDX39B	-1.05322	0.036448
C14orf178	-1.05253	0.0518592
GAS2L3	-1.05099	0.00887047
ASXL3	-1.05098	0.0111375
KLF12	-1.05089	0.000130945
CTSF	-1.04996	0.313999
SLC4A4	-1.04994	0.00334526
KCNIP2	-1.04787	0.0231727
HIST1H4C	-1.04617	0.0237895
LOC105372439	-1.04581	0.00734166
TAGLN3	-1.04568	0.0761532
SNORA53	-1.0448	0.0111505
RNA5S1	-1.04463	0.428107
LINC01563	-1.04421	0.0177008
PIP5K1B	-1.04358	0.108906
SCLT1	-1.04354	0.00374902
SNRPGP1	-1.04228	0.0515466
RNU12	-1.04193	0.575959
PABPC5	-1.04143	0.00103796
CCDC88A	-1.03993	0.00155043
PRKX	-1.03874	0.00711908
LOC102723699	-1.03868	0.0162418
HMGN2P6	-1.03846	0.00731206
HMGN2P17	-1.03765	0.00427318
REM1	-1.03706	0.173349
FAM229A	-1.03652	0.00934238
LOC107985661	-1.03515	0.0108648
SNX31	-1.0346	0.129934
LOC439933	-1.0343	0.0107
CBX8	-1.03301	0.0111446
NXPH1	-1.03214	0.160979
LOC107987116	-1.03169	0.0928266
ZNF354C	-1.03153	0.190729
DNAJC5B	-1.0296	0.0105163
HERC6	-1.02954	0.025302
LOC107985915	-1.02869	0.0366097
MIA	-1.02823	0.0766575
LOC100289455	-1.02538	0.00211516
NBEAP1	-1.02519	0.114748
LOC102724687	-1.02472	0.00370248
HMGN2P4	-1.02426	0.00982352
DAPK1	-1.0212	0.00059342
EPHA5	-1.01937	0.0412128
PEG3	-1.0181	0.360239
HIST1H4J	-1.01771	0.0284753
KIAA1211	-1.0169	0.0143704
HIST3H2BA	-1.01672	0.153633
ANKS1B	-1.01528	0.047844
HEPN1	-1.01405	0.155749
ANGPTL1	-1.01306	0.0129464
NTRK2	-1.01287	0.0412285
ANKRD20A11P	-1.01262	0.0358161
ATP6V1G2-DDX39B	-1.00862	0.0306099
HIST1H4K	-1.00771	0.0309754
PCDHB5	-1.00765	0.0869897
LOC102724689	-1.00712	0.0246848
LOC102724960	-1.0055	0.128993
PLK2	-1.00531	0.021735
CACNG4	-1.0047	0.0132303
FEZF1	-1.00433	0.0701172
RPS28P4	-1.00402	0.0284228
TNR	-1.00291	0.10471
HIST1H3F	-1.0028	0.0787854
PDE3A	-1.00159	0.00246875
SCARNA20	-1.00086	0.507586
NPY	-1.00029	0.120387

## Sheet: CLUSTERING ANALYSIS UPREGULATED
gene_short_name	logFC	P.Value
RN7SL4P	9.02454	0.0512071
TYRP1	4.93144	0.0113817
TTR	4.80008	0.00937041
PMEL	4.68084	0.0114955
COL1A1	4.54812	0.011892
DCT	4.34219	0.00852549
SERPINA3	4.20339	0.0159868
SLN	4.13591	0.000472184
HSD17B2	4.10149	0.00966989
OC90	4.06761	0.0224442
COL3A1	4.0644	0.00476103
TRPM3	3.84723	0.00862893
H19	3.81011	0.00432013
IFITM1	3.78703	3.51487e-05
TYR	3.78441	0.00963217
LOC102724852	3.66118	0.00625266
GPNMB	3.59868	0.0067272
NEUROD6	3.50472	0.00556022
KRT8	3.38919	0.00254114
COL8A1	3.36866	0.0193247
KRT18	3.30697	0.00160582
CYP1B1	3.27724	0.00298111
SERPINF1	3.27215	0.00538765
POSTN	3.26579	0.0276988
TGFBI	3.22215	0.00539992
PAX3	3.15773	2.97821e-06
CP	3.15273	0.00158955
IFITM2	3.14084	0.0159856
GDF10	3.11907	0.00130455
TPD52L1	3.11664	0.00816207
SERPINA5	3.10399	5.99059e-05
ANKRD28	3.02024	0.0401637
DACT2	3.00309	0.0150036
ALDH1A3	2.98977	0.0275759
KRT17	2.96757	0.00144018
SLC7A8	2.96683	0.0241344
NEUROD2	2.96458	0.0138155
MYL9	2.95847	0.0217615
BHLHE22	2.91448	0.013688
COL1A2	2.88629	0.0358751
BGN	2.87973	0.0200815
CA9	2.87529	0.00869859
GNGT1	2.86358	0.0261697
CHRNA3	2.85799	0.0111356
RNY3	2.85107	0.251598
SFRP5	2.8437	0.0685605
NNMT	2.80239	0.0076309
COL8A2	2.79222	0.00534757
DSP	2.78645	0.0187731
COL6A3	2.7755	0.0374126
MXRA5	2.74874	0.00698054
WNT2B	2.73683	7.56153e-05
LOC654338	2.73066	0.00474223
SLA	2.72349	0.0204611
PADI2	2.71803	0.0024243
SMOC2	2.71071	0.00596443
MET	2.68366	0.00751103
ID3	2.68013	0.0104125
TSTD1	2.67976	0.00104062
LOC101927751	2.67396	0.0308269
CD74	2.66884	0.0499537
NELL2	2.65939	0.0015985
IGF2	2.64341	0.00934927
STRA6	2.62991	0.0115814
ELN	2.61596	0.00435038
S100A4	2.61033	0.00413541
RELN	2.60154	0.0597246
ANXA2	2.54441	0.00254706
S100A10	2.51869	0.00296878
TRPM1	2.49411	0.064387
MITF	2.48916	0.0256718
PLPP4	2.48608	0.000230891
DAPL1	2.46597	0.0446521
CFH	2.44662	0.0152617
NCCRP1	2.44416	0.0380158
ALPK2	2.4232	0.0341311
BMP4	2.39658	0.0546308
S100A11	2.39598	0.00830935
CRYAB	2.39504	0.00220515
SNHG25	2.38725	0.141498
PTGDS	2.3787	0.0127001
RBMS1	2.37494	0.00244634
SNORA24	2.37149	0.220965
TSPAN10	2.37128	0.0350505
RLBP1	2.36659	0.0471926
ADAMTS1	2.36435	0.00517008
LAMA2	2.35434	0.00374979
TFPI2	2.34517	0.100004
HLA-B	2.32348	0.0700869
LOC102723828	2.31673	0.00542258
HS6ST3	2.31497	0.0109871
CYB5R2	2.31306	0.0123008
GREM1	2.31181	0.0327031
MYRIP	2.30972	0.00183505
GREM1	2.3038	0.032673
COL6A2	2.27738	3.99177e-05
RNU5A-1	2.27095	0.273694
ACP5	2.26331	0.046818
FRZB	2.25928	0.0444712
COL18A1	2.25312	0.0182302
FBLN2	2.24636	0.0128433
LOC105376402	2.24448	0.0542191
UPK3B	2.24184	0.0374065
PIEZO2	2.23977	0.00270912
KYNU	2.23909	0.00309612
ALPK1	2.23106	2.53622e-05
AQP1	2.2295	0.0135619
BTBD11	2.2227	0.000112336
LOC105370109	2.19692	0.00177596
FN1	2.18978	0.0233952
ADAMTS16	2.18754	0.00879276
SNORA61	2.18519	0.254034
TRPM1	2.18081	0.093447
COL12A1	2.17695	0.0203328
C3	2.17368	0.0658147
PRSS12	2.16944	0.00335938
DCN	2.1684	0.013993
TESC	2.16526	0.00259968
ITGB3	2.16044	1.77243e-05
ITGA11	2.15612	0.0118297
KRT19	2.15179	0.00865299
ID1	2.15174	0.0191487
SERPINE3	2.13802	0.070196
TBR1	2.13219	0.0246018
FIBCD1	2.12898	0.00437495
CLMP	2.1247	0.00671261
ADRA1D	2.12099	0.00642446
RASGEF1A	2.12058	0.00628264
SERPINE1	2.11913	0.102047
SNORA20	2.11793	0.158249
CEMIP	2.11741	0.00422726
MYRF	2.11734	0.0480569
SNAR-A12	2.10436	0.195476
CPAMD8	2.10223	0.0467959
SYT4	2.09837	0.0331886
SEMA3C	2.09755	0.00266576
SLC17A7	2.09096	0.0113971
LOC400043	2.08894	0.0025497
FAM46B	2.08649	0.0257099
LINC01405	2.08223	0.0273699
CYP27A1	2.0814	0.0115265
CD36	2.07819	0.000726044
MFAP2	2.07614	0.00414067
CLDN1	2.0741	0.0123717
SOSTDC1	2.0704	0.081683
MSX2	2.06963	0.0016837
IGFBP3	2.06754	0.102962
SLC16A3	2.06699	0.00584362
HLA-DRB1	2.06592	0.0680653
S100A1	2.06588	0.00886568
TGM2	2.0649	0.0309215
KLK11	2.05532	0.0351592
COL15A1	2.05392	0.0257638
NEFM	2.04842	0.00902295
ENPP2	2.04089	0.0673665
C5orf46	2.03784	0.0251383
LOC105375355	2.03368	0.0312131
CCND1	2.03272	0.00437624
OLFML3	2.02973	0.008503
SLC6A13	2.02591	0.0630334
ABCB5	2.01702	0.0268432
RNASE1	2.00846	0.118933
GBP2	2.00828	0.0228296
HLA-DRA	2.00511	0.0828176
PGM5	1.9983	0.0267167
CDCP1	1.99707	0.0509527
CRISPLD2	1.99641	0.0132123
ADAM12	1.9925	0.02753
LINC01503	1.98887	0.0022656
SLC6A15	1.98493	0.00753699
HLA-DRA	1.97897	0.0856225
GPR37	1.97845	0.00160055
CACNG5	1.97696	0.00271772
HLA-DRA	1.97349	0.088418
TMEM176B	1.97156	0.0454084
NEFL	1.96885	0.0154592
SNORA80E	1.967	0.142357
SCG5	1.96573	0.0241335
SCG5	1.96573	0.0241335
MAN1C1	1.95679	0.00576108
PLXND1	1.95501	0.000241295
LPAR3	1.94429	0.004201
ERICH5	1.93838	0.0669969
BEST1	1.93659	0.0807604
COL5A1	1.93548	0.00517763
LOC107987078	1.93484	0.123868
DAAM2	1.93429	0.0116167
MIR433	1.93113	0.329524
TMEM155	1.92836	0.0464051
MIR137HG	1.92633	0.00115649
LOXL1-AS1	1.92091	8.12693e-05
HLA-DRA	1.92039	0.093212
CPZ	1.91555	0.0286239
HLA-B	1.91442	0.0959331
CNTN1	1.90774	0.0648889
INHBA	1.90701	0.000161641
CCBE1	1.90649	0.00464869
LRRC32	1.89991	0.0229293
FAM89A	1.89879	0.00493992
LOC100996635	1.89501	0.00657131
LOC102723846	1.89444	0.00118721
BACE2	1.8932	0.0201036
TNNT1	1.88604	0.00857008
CLDN19	1.88476	0.0620812
RASGRF2	1.88447	0.0138431
DSC2	1.88233	0.00328152
SNAR-A13	1.88158	0.231012
ADAM28	1.88151	0.00693886
SCARNA18	1.87776	0.14486
SEMA3D	1.87692	1.52227e-05
C1orf168	1.87403	0.018806
TPD52	1.87312	7.84092e-05
TFAP2C	1.87283	0.0194727
GYPC	1.87094	0.0134319
TNNC1	1.86406	0.060675
CTSV	1.86257	0.0869365
PLD1	1.86226	0.00554295
NEUROG2	1.85879	0.0511264
LOC107986139	1.85281	0.00304045
COLEC12	1.84886	0.0530375
SULF1	1.84744	0.0235963
CHRNB4	1.83712	0.00428526
NRP2	1.83191	0.000497499
DAW1	1.82709	0.00404274
LOC105371310	1.82703	0.000125986
ADGRG2	1.82626	0.000690519
NDUFA4L2	1.82544	0.0133538
TES	1.82396	0.045259
SLC6A20	1.81671	0.073652
SPINT1	1.81382	0.00111979
NMRK2	1.81028	0.0769681
LTF	1.80667	0.121569
LOC107987181	1.80589	0.115874
TPM2	1.80552	0.0468488
LOXL2	1.80339	0.0237243
CLIC6	1.79795	0.0592824
IQCJ	1.79349	0.0120408
SLC17A6	1.7907	0.0130972
IFITM3	1.78853	0.154452
IL4R	1.78252	0.00319665
OCA2	1.78235	0.00960262
DSG2	1.77646	0.0034016
ANGPTL4	1.77589	0.0139631
MYO5B	1.77176	0.0419055
PTPRU	1.7689	0.00208534
PRSS33	1.76813	0.0217218
CAV2	1.76368	0.00852836
DCLK3	1.7569	0.00972443
C10orf10	1.75133	0.00137667
RGR	1.75087	0.110761
AHNAK2	1.74064	0.00189497
LOC105377372	1.73848	0.0184437
PIRT	1.73708	0.0752661
LINC01139	1.73552	0.00348637
MIR7845	1.73454	0.329524
MYZAP	1.73388	0.0156113
SCNN1B	1.7317	0.00365401
SLC22A8	1.72963	0.0970109
CPXM2	1.72952	0.0966994
C8orf34	1.72456	0.000747216
P2RY6	1.72012	0.0484409
HLA-DQA1	1.71977	0.0186892
PNPLA4	1.71921	0.0167427
PPFIBP2	1.71797	0.0274528
SNORA1	1.71768	0.141073
HLA-A	1.71242	0.0425235
RPL30P14	1.71234	0.000385557
ITGA5	1.70921	0.0195041
SDC4	1.70903	0.0232819
LOC105376269	1.70847	0.0028996
GCNT1	1.70517	0.000348531
PAMR1	1.7026	0.0120514
LIF	1.70249	0.0373315
CTSC	1.70108	0.000210136
UNC5A	1.70027	0.0170945
TMEM37	1.69345	0.0761062
CLEC3B	1.6913	0.00321462
OCA2	1.68805	0.00707099
HLA-C	1.6866	0.0708806
TMEM176A	1.67973	0.137466
ADTRP	1.67799	0.0297549
NXPH4	1.67796	0.000299839
HOXB2	1.67504	0.00189956
BIRC7	1.67388	0.103406
LPL	1.67368	0.00400972
MIR3661	1.67203	0.542602
SOD3	1.67165	0.010508
IL34	1.67108	0.00574231
LOC105373520	1.66753	0.0431578
SEMA3B	1.6654	0.014118
HLA-A	1.66302	0.0438025
MARVELD1	1.66289	0.0141951
ROR2	1.66077	0.0736548
GXYLT2	1.65965	0.00453184
OTX2-AS1	1.65871	0.0168441
C1R	1.65624	0.0357881
AHR	1.65573	0.00229272
OCIAD2	1.65533	0.00735547
SNX10	1.65528	0.0247831
ACSS3	1.65264	0.0102789
LINC01508	1.6509	0.0136205
LAMB1	1.64447	0.0353534
RN7SL181P	1.64432	0.00204386
BNC1	1.64403	0.0980144
MAB21L2	1.64366	0.0584886
SLCO3A1	1.64129	0.0027058
CDH23	1.63975	0.00290583
RET	1.63936	0.0327697
EMX1	1.63706	0.0310979
DOCK9	1.63561	0.00829114
SLC2A1	1.63486	0.0488931
NEAT1	1.62661	0.0845246
KIAA1217	1.62612	0.0104539
PPEF1	1.62299	0.0177188
FMO1	1.62125	0.00780965
FBXW4	1.61864	0.00837337
SNORA46	1.61629	0.141098
ITGB4	1.6135	0.0672215
A2M	1.61261	0.121201
FEZF2	1.61198	0.0174153
FLNC	1.61153	0.0233912
SLC38A11	1.60969	0.00990044
DMRT3	1.60697	0.00198142
LEFTY2	1.60408	0.041417
HLA-DRA	1.60185	0.11448
SMIM1	1.59999	0.0189144
SAMD11	1.59972	0.008985
GFRA2	1.59868	0.0344811
MICA	1.598	0.053057
CUX2	1.59577	0.0248812
ADRA2A	1.59543	0.0187438
GGT5	1.59434	0.0251526
KIAA0319	1.59402	0.00185482
GPC3	1.59351	0.0182458
ZNF702P	1.5925	0.00308692
BNC2	1.59045	0.00922167
LOC107983985	1.58974	0.0313922
SNORA87	1.58945	0.0745315
HLA-DRA	1.58869	0.115096
LUM	1.58702	0.044143
FLRT3	1.58631	0.00739471
RN7SL689P	1.58627	0.0346235
HLA-DPA1	1.58364	0.0279965
HSPG2	1.58328	0.028341
EFCAB1	1.58077	0.00559027
GBX2	1.58073	0.00531392
PRDM8	1.57883	0.0388945
P4HA2	1.57706	0.00457884
MPPED1	1.57705	0.0429008
EPAS1	1.57523	0.0432481
IER3	1.57296	0.0102172
HLA-DRB5	1.57039	0.128383
TFEC	1.56992	0.0522003
THBS1	1.56981	0.0408482
IL13RA2	1.56921	0.0134715
NID2	1.56614	0.0706728
MFAP4	1.56458	0.0268434
MIR573	1.56447	0.329524
RARRES2	1.56388	0.120067
HLA-DPA1	1.56269	0.0296339
PXDNL	1.56258	0.0286303
FAP	1.56058	0.00340684
COL14A1	1.55926	0.0442737
GALNT12	1.55843	0.00689708
SP100	1.55833	0.00910382
PLEKHG4B	1.55731	0.00148042
PLP2	1.55587	0.000936336
SAMD5	1.55499	0.0675629
C4A	1.55471	0.099798
C4A	1.55443	0.0965648
CA10	1.54963	0.0164002
HLA-DRA	1.54927	0.171927
PRSS23	1.54818	0.0262145
HLA-DPA1	1.54692	0.0292258
SIAH3	1.54672	0.0353311
HLA-DPA1	1.5456	0.0309018
KDR	1.54558	0.0451903
IER3	1.54522	0.013147
SLC45A2	1.5445	0.0940589
C4A	1.54212	0.104506
NTS	1.54134	0.0922777
CRABP1	1.54096	0.148092
IER3	1.53945	0.0152671
TEAD4	1.53713	0.00629172
RBM47	1.53555	0.0138274
KLHL14	1.53347	0.0189204
LOC105374039	1.53307	0.0232852
DMRTA1	1.53244	0.0163629
H2AFZP4	1.5318	0.0180316
HLA-DPA1	1.52737	0.0266792
IER3	1.52679	0.0142336
NRG1-IT1	1.52616	0.0497069
FUOM	1.52554	0.00375627
SCUBE1	1.52255	0.0104466
ANGPTL7	1.52023	0.0240959
MIR1282	1.51979	0.329524
HLA-DPA1	1.51921	0.0341817
LOC107985834	1.51606	0.0115728
PKP2	1.51604	0.0327081
KANK4	1.51508	0.0615332
SMAD6	1.51506	0.0309576
LOC105371801	1.51244	0.00738018
CDC42EP5	1.51169	0.000222757
CDC42EP5	1.51169	0.000222757
CDC42EP5	1.51169	0.000222757
CDC42EP5	1.51169	0.000222757
MIR548I1	1.50943	0.143978
MIR4313	1.50929	0.329524
BMP5	1.50816	0.00379178
RSPH9	1.50767	0.0122537
RGS10	1.50732	0.00287088
LOC107986518	1.50534	0.00265071
CLEC18B	1.50394	0.0818185
CSF1R	1.50088	0.0923229
SLC35D3	1.50056	0.0539568
WRB-SH3BGR	1.49928	0.0134218
TGFA	1.49909	5.41158e-05
CYTIP	1.49906	0.0139859
KRT7	1.49695	0.0361059
C1S	1.4967	0.066691
RPL39P40	1.49627	0.00171034
FBN1	1.49415	0.071874
LXN	1.49401	0.00402101
HLA-DPA1	1.49315	0.0312445
LINC00484	1.49065	0.0188896
TMEM200A	1.49021	0.00388899
C4A	1.48979	0.106511
HLA-DPA1	1.48971	0.0353799
ZIC1	1.48912	0.00379627
SLC47A1	1.48905	0.0351849
CLEC18A	1.48899	0.0457805
CLEC18C	1.48746	0.0618915
FST	1.48655	0.00197736
SNCA	1.48471	0.00401235
C4B	1.48425	0.113523
RAB38	1.48301	0.0468921
DPYD	1.48159	0.00321145
LOC105373412	1.48135	0.0538006
LOC101928674	1.48057	0.023951
FGFBP2	1.47989	0.0695738
HSPB8	1.47775	0.0734959
C22orf31	1.47747	0.00448159
MLIP	1.47361	0.00630531
C4B	1.47303	0.122666
C4B	1.47292	0.109953
CCDC33	1.46981	0.0355112
SERPINA1	1.46772	0.0270431
FAM196A	1.46678	0.0107418
LOC107986936	1.46621	0.00543373
FOSL2	1.46471	0.039167
PGM5-AS1	1.46466	0.0185786
PKDCC	1.46422	0.00280345
DSC1	1.46412	0.0733607
SOX10	1.4641	0.0740384
IFI30	1.46369	0.0220024
MMP14	1.46341	0.0323294
PHOX2A	1.46316	0.00157715
IER3	1.46023	0.0104998
FREM1	1.45903	0.000785261
TSHZ2	1.45816	0.0341856
CDH20	1.45346	0.0504388
ANXA2P2	1.45147	0.0101211
LOC105370752	1.45058	0.114523
PTH1R	1.44959	0.000125828
SLC24A5	1.44923	0.0478013
PERP	1.44694	0.0255554
PLAT	1.44684	0.00626268
TMEM151A	1.44653	0.0126422
SERPINF1	1.44465	0.251953
SNORD9	1.44149	0.329525
EPHA8	1.4414	0.00878476
KMO	1.43998	0.0610165
GPR85	1.43865	0.0259182
CREB3L1	1.43862	0.00140903
RUNX2	1.43783	0.0106423
LINC01105	1.43741	0.0651123
RUNX1	1.43442	0.0529289
HAND2	1.43384	0.0644925
LEF1	1.43244	0.00916266
IER3	1.43183	0.0238171
CCDC80	1.43119	0.00741166
SNORA58	1.43052	0.0623592
SNAR-A10	1.43022	0.38214
STPG2-AS1	1.43022	0.024619
RASSF9	1.42955	0.000134873
MMRN1	1.42933	0.0226992
COL13A1	1.42796	0.0115414
SNAR-A3	1.42786	0.374552
SNORD8	1.42779	0.521487
APOD	1.42734	0.0552528
SLC45A2	1.4266	0.177076
PTGES	1.42588	0.00646436
ELMOD1	1.42487	0.000387945
LOC105374191	1.42476	0.0272113
C4B_2	1.42289	0.116144
GBP1	1.42183	0.097073
LOC102467080	1.42093	0.00936364
MIR4259	1.42069	0.329525
ACTG2	1.42054	0.166053
ITIH5	1.41884	0.0993689
STC2	1.41882	0.0215051
TSHZ3	1.41853	0.00037605
MAP7	1.41833	0.00625313
TNFRSF14	1.41812	0.0534522
RN7SL726P	1.41605	0.144113
ESPN	1.41511	0.0154491
DMRTA2	1.41405	0.105031
SOCS3	1.41329	0.13989
THBS2	1.41243	0.0191048
IER5L	1.41182	0.0149119
MAMDC2	1.41105	0.0213114
SLFN5	1.40992	0.00439021
C4B	1.40972	0.120207
PPP1R1B	1.40894	0.0120926
ADM	1.40769	0.00149931
SHISA2	1.40711	0.0658608
RAB27A	1.40575	0.0129349
PPP1R14C	1.4051	0.00316426
ELF4	1.40449	0.00290014
ADAMTS18	1.40251	0.00495633
MAFA-AS1	1.39946	0.0214278
MAL	1.399	0.0543582
LIPH	1.3985	0.00832174
RSPO3	1.3984	0.150088
MARVELD2	1.39787	0.00099095
MLPH	1.39783	0.0150677
RSPO2	1.39693	0.160616
PAPPA2	1.39308	0.0026099
SLPI	1.38907	0.0192196
PAPPA	1.38885	0.0199802
ACHE	1.38741	0.00050171
MAMDC2	1.38648	0.0163675
TBCAP2	1.38626	0.0426038
PLPP2	1.38504	0.109676
TPPP3	1.38233	0.0305042
DRD4	1.37932	0.0145629
SMIM5	1.37725	0.0265768
APLNR	1.3748	0.0786028
ANXA3	1.37217	0.115037
PROSER2	1.3719	0.00233956
FAM46A	1.36866	0.0206776
FAM81B	1.36741	0.0300522
LOC102724934	1.36451	0.00150448
COL16A1	1.36127	0.00592139
MVP	1.36063	0.0251639
DRD4	1.36049	0.0147
S1PR5	1.35747	0.0290685
ADAMTSL3	1.357	0.105013
RNU6-509P	1.35695	0.329525
ARSI	1.35648	0.0415782
NPVF	1.35582	0.0298194
CSPG4	1.35496	0.00332965
ADCYAP1	1.35417	0.0138872
FAM129A	1.353	0.0783351
LOC107985155	1.35238	0.0468641
FNDC1	1.3515	0.0868787
BANF1P2	1.35136	0.00159857
PLA2R1	1.35117	0.0174044
SRPX2	1.35105	0.042355
C6orf223	1.35058	0.0100465
NGF	1.35012	0.021864
LOC105378138	1.34831	0.0133111
LOC100130783	1.34807	0.0286601
CD44	1.34691	0.101577
ARHGAP8	1.34672	0.0179874
ADAMTS2	1.34666	0.0218179
ICAM1	1.34363	0.156781
MAP1LC3A	1.34294	0.00499419
TRNP1	1.33998	0.000511168
MICAL2	1.33779	0.00549535
MAB21L1	1.33668	0.109992
HS3ST1	1.33404	0.0092446
PDLIM4	1.33178	0.0548967
CRIP1	1.33135	0.0481133
LOC107985969	1.33121	0.184257
ADAMTSL4	1.32646	0.0430081
RPLP0P2	1.32627	0.00681292
AEBP1	1.32565	0.0123113
CRHR2	1.3253	0.0248559
DMKN	1.32449	0.180015
STEAP3	1.32372	0.0062377
RIPK4	1.32343	0.0346083
PALMD	1.32223	0.0111427
BATF3	1.3218	0.0299103
LOC101928076	1.3215	0.0252534
ADSSL1	1.31977	0.0132424
RNF182	1.31868	0.000323171
DKK2	1.31729	0.0864425
SPSB1	1.3171	0.031961
NUDCP1	1.31705	0.0211894
B4GALT1	1.31192	0.050212
KIAA1456	1.30994	0.00621092
LOC101928272	1.30987	0.0494392
SLC26A4-AS1	1.30713	0.0579509
SPTLC3	1.30464	0.0106748
ADRB2	1.30405	0.0144538
ZMAT4	1.30343	0.010526
ABLIM1	1.30334	0.00198182
CHI3L2	1.30149	0.134201
ASS1	1.30073	0.0336028
CLSTN2	1.30054	0.0112837
MIR204	1.2978	0.329525
GBP3	1.29726	0.120859
TF	1.29634	0.0797659
LNX1	1.29556	0.0071351
PAPPA-AS1	1.29551	0.0440145
LOC105377177	1.29497	0.0732508
PPL	1.29491	0.0462526
FOXS1	1.29489	0.000361483
DUSP23	1.29444	0.00642182
DNAJC12	1.29422	0.000980517
LOC101927139	1.29416	0.0448211
LDLRAP1	1.29249	0.00638993
LOC107985986	1.29068	0.129974
IL13RA1	1.29044	0.0529959
SLC35F3	1.29041	0.00157739
LOC105378926	1.28798	0.0375011
SMCO4	1.28744	0.00470046
PRELP	1.28648	0.019785
SLC22A18	1.28627	0.00169907
DCC	1.28623	0.0394961
PLA2G2A	1.28584	0.0791759
MATN2	1.2851	0.0358358
ABCC3	1.28482	0.0412541
SERPINI1	1.28442	0.152575
OR51E2	1.28384	0.0804668
MEGF6	1.28375	0.0101875
ANKRD36BP2	1.2834	0.142586
NEUROD1	1.28332	0.0428566
CCL2	1.28315	0.267303
GABRB2	1.28266	0.00663688
ISLR	1.2826	0.0422907
HMGB3P9	1.28223	0.00866581
LOC105371475	1.28144	0.00341421
AKAP2	1.28138	0.0121198
MIR3942	1.28104	0.329525
LOC107984363	1.27999	0.0395078
SLC4A5	1.27773	0.0953161
HSPB3	1.2776	0.0736431
IL1R1	1.27721	0.00240882
COPZ2	1.27696	0.0199051
FAM110C	1.27625	0.0111223
OTOF	1.27542	0.0020893
PRKG2	1.27505	0.0235451
CLUL1	1.27489	0.000951862
LOC107985025	1.27333	0.0670942
CPA4	1.27288	0.156364
HMCN1	1.27181	0.0607171
SATB2	1.27086	0.0560464
GSN	1.27077	0.00173016
SERINC2	1.27034	0.00567114
HOXA2	1.26912	0.000825386
ST6GALNAC2	1.26891	0.115813
RNU6-1024P	1.26784	0.329525
ATP6V1C2	1.26743	0.0300545
SELL	1.26674	0.120768
SLC47A2	1.26673	0.125447
CNTNAP2	1.26521	0.0930315
MIR181C	1.26424	0.329525
LOC105378137	1.2642	0.194364
TENM4	1.26397	0.00235351
MBP	1.26368	0.056186
DAB2	1.26246	0.108681
LOC100507461	1.26236	0.00482752
PRICKLE3	1.26224	0.000594823
SYNGR2	1.26196	0.00580146
LINC00314	1.26021	0.0236569
LOC440982	1.25882	0.0789739
HLA-DRA	1.25708	0.189474
FZD6	1.25519	0.0048767
KIAA1462	1.25495	0.0186708
LOC105370752	1.25474	0.152351
HOOK1	1.25388	0.0763126
PCSK6	1.25192	0.0317291
GCOM1	1.25136	0.00490565
ERMN	1.25072	0.134201
SVIP	1.24894	0.00150288
CNTNAP3	1.24834	0.00301205
SLC16A8	1.24773	0.183871
LOC100126784	1.24732	0.00112223
RNU6-44P	1.24703	0.329525
CPNE7	1.24661	0.0066317
LOC107985584	1.24444	0.10237
OSMR	1.24304	0.207832
PTPRT	1.24224	0.0115426
TCTEX1D1	1.24182	0.028218
TRH	1.24006	0.327452
TRIM6	1.23893	0.0168038
GPRC5A	1.23852	0.0383626
LOC101927023	1.23833	0.0732259
ITPR1	1.23803	0.0122682
HRH1	1.23721	0.0499278
CRYM	1.23591	0.113029
LAYN	1.23297	0.0629868
LRRC7	1.23217	0.0439058
LOC105379438	1.23138	0.00872752
SLC2A12	1.23013	0.0276812
NKD2	1.2298	0.0100146
LEF1-AS1	1.22882	0.012708
LIMS2	1.22831	0.0353088
GRAMD2	1.22803	0.00232924
CACNA2D4	1.22548	0.070475
VAMP8	1.22485	0.00300729
OPRM1	1.22291	0.0272988
FXYD5	1.2228	0.0625819
MYO7A	1.22235	0.0799535
DYSF	1.22145	0.0143927
PDLIM1	1.22099	0.00497353
MIR3973	1.21976	0.329525
ITPRIPL2	1.2197	0.0256689
CARNS1	1.21967	0.0589063
MIR448	1.21961	0.329525
IRX3	1.21684	5.56174e-05
NRN1	1.21504	0.143613
SNCB	1.21426	0.0939561
ADM2	1.21294	0.00129186
LOXL1	1.21067	0.0251972
MMP17	1.21027	0.00389002
LOC105378044	1.20873	0.0634797
GNG11	1.20834	0.0329359
PLAU	1.20826	0.192883
CHPF	1.2082	0.00229105
MAPK15	1.2077	0.000551719
RPS15AP1	1.207	0.00715056
FMN1	1.20581	0.03674
CYYR1	1.20553	0.00612351
S100A3	1.20512	0.0283828
OLFML2B	1.20509	0.0189874
ST3GAL6	1.205	0.0184676
RASGRP3	1.20354	0.0680021
KLHL1	1.20245	0.113811
GPRC5C	1.20237	0.100977
ACOT11	1.202	0.107492
RPL17P18	1.20132	0.0341741
TGFBR2	1.20036	0.139125
LOC107987223	1.20011	0.00379626
RASL11B	1.19987	0.0336198
ISPD	1.19916	0.113222
GAS7	1.19875	0.00277349
ZNF503	1.19873	0.0187693
IQCJ-SCHIP1	1.19803	0.00584533
MINOS1-NBL1	1.19756	0.118121
SLC2A1-AS1	1.19743	0.0280394
LINC01239	1.19665	0.00216551
BCYRN1	1.19656	0.0104643
BASP1P1	1.19646	0.0175241
MAPK15	1.19573	0.000666957
GAP43	1.19565	0.017262
IRX2	1.1955	0.00623451
PHYHIP	1.19545	0.0052864
COL21A1	1.19468	0.0106584
BCYRN1P1	1.19382	0.0105665
LOC107985728	1.19361	0.0201365
RNU4ATAC	1.19316	0.56731
GYLTL1B	1.19148	0.157081
LOC105371689	1.19136	0.00717559
LOC102723761	1.19058	0.108886
FER1L4	1.19038	0.0638364
DAB1	1.18747	0.0846243
SDPR	1.18736	0.081673
LAMC2	1.18681	0.0159956
NPR3	1.18631	0.0208298
PEX5L	1.18574	0.061654
GMPR	1.18485	0.0504817
EDIL3	1.18471	0.0572965
TOM1L1	1.18468	0.000253614
LINC01021	1.18448	0.0333155
DGKG	1.18342	0.000233222
RBMS3	1.18184	0.0607671
ADAMTS15	1.18152	0.17084
POU3F1	1.18063	0.0510674
DOCK5	1.1805	0.0403424
PTGIS	1.1802	0.00770389
LINC01279	1.17991	0.00573381
LINC01614	1.17942	0.050919
EOMES	1.17893	0.250864
SLC35F2	1.17821	0.005494
SLIT3	1.17737	0.0278529
MCHR1	1.17662	0.0249172
CD83	1.17545	0.00102458
COL4A4	1.17531	0.0975152
PAX8-AS1	1.17531	0.119502
FAM101A	1.17505	0.0681825
CASP8	1.17447	0.00487567
CFAP45	1.17445	0.0442368
SLC26A7	1.17369	0.0489956
KIRREL	1.17272	0.00664484
EPB41L4B	1.17265	0.116367
SCN5A	1.17089	0.0808746
CABYR	1.17081	0.00556068
EGFL6	1.17056	0.0922766
FRAS1	1.17051	0.03848
SNHG8	1.16947	0.00940227
CAPS	1.16913	0.0187303
LOC101929633	1.16903	0.0593408
DDR2	1.169	0.0218195
KCNK6	1.16837	0.00960436
LOC105370170	1.1683	0.0277274
LOC102724289	1.16819	0.00864256
CNTNAP2	1.16735	0.100136
HOMER2	1.16729	0.0376717
EMP1	1.16479	0.112878
SPOCD1	1.16415	0.0844822
SLC22A18	1.16332	0.00125912
LRRC37A4P	1.16276	0.0818515
HLA-DRB1	1.16216	0.176365
SNORA26	1.16014	0.505573
LOC107986495	1.15974	0.0203765
AIM1	1.15879	0.127456
FOXD1	1.15856	0.0205958
HOXB3	1.15622	0.0059607
LOC105373312	1.15554	0.00789893
MIR215	1.15532	0.329525
SLC7A5	1.15504	0.0189161
HLA-DRB1	1.15486	0.312355
KIF12	1.15389	0.0280275
LOC105372985	1.15302	0.0710062
SNORD23	1.15293	0.329525
FSTL3	1.15272	0.0201434
SNORD134	1.15198	0.414368
EHD4	1.15194	0.0903376
SSH3	1.15174	0.00526726
LOC102723658	1.1495	0.29348
CYBA	1.14861	0.0945779
RCAN3	1.14763	0.00427713
LOC107985250	1.14532	0.140876
HSPB2	1.14527	0.00869986
B3GALT5-AS1	1.14428	0.0071016
ATHL1	1.1437	0.00472762
RBM11	1.14353	0.00210542
LOC105379219	1.14308	0.0107382
LRTM2	1.14281	0.0241949
LCNL1	1.1428	0.105226
LOC105371520	1.14106	0.0328544
C9orf135	1.14097	0.0341597
ABHD11-AS1	1.14081	0.0538166
BCAT1	1.14008	0.0584701
RNA18S5	1.139	0.678332
VRK2	1.13882	0.0344114
DYNLT3	1.13564	0.0178822
DGAT2	1.1352	0.00641822
ACTN1	1.13146	0.062799
RPL7AP48	1.13104	0.00229454
GRB7	1.13087	0.0182535
ECM1	1.13059	0.0708959
LOC105378853	1.13049	0.00588234
CFB	1.13013	0.0608307
NMRAL1	1.12852	0.0695069
BCO1	1.12808	0.105679
TAGLN2	1.12741	0.0464127
CTSO	1.12682	0.0244967
CTSO	1.12682	0.0244967
SLC24A2	1.12634	0.0171421
RPSAP44	1.12604	0.123215
CLDN11	1.12572	0.0221843
ARID5A	1.1257	0.0436154
RNVU1-14	1.12534	0.372151
LOC100240734	1.12435	0.0098772
SPON2	1.12341	0.168737
NEUROD4	1.12227	0.0162436
PROKR1	1.12062	0.0310489
JUNB	1.12035	0.0186305
ADAMTS19	1.12022	0.00604148
RPL35P3	1.11911	0.0207496
RPS2P7	1.11889	0.146571
NDRG1	1.11834	0.00409486
CFB	1.11722	0.0671003
HLA-DQB1	1.11721	0.0392129
MIR5571	1.11721	0.329525
LOC105373606	1.11707	0.085709
STPG1	1.11696	0.000296393
A4GALT	1.11673	0.0319815
LINC00710	1.11663	0.0383139
LMX1A	1.1166	0.0649378
CTB-113P19.1	1.11567	0.000323614
PDGFB	1.11551	0.039911
LSR	1.1151	0.175152
LURAP1L-AS1	1.11448	0.0762625
ELOVL7	1.11363	0.177452
HIGD1B	1.11342	0.00100419
SNORA18	1.11229	0.565639
LOC728290	1.11144	0.00998897
GUCA1A	1.1094	0.007772
ITM2A	1.10758	0.104405
MSLN	1.10754	0.0643789
TM4SF1	1.10516	0.0714445
LOC107985675	1.10513	0.0229981
CHRNA1	1.10437	0.0177086
LOC107986624	1.1042	0.261183
RN7SL422P	1.10389	0.0959542
C7orf57	1.10302	0.097837
C5orf38	1.10281	0.0187814
CFB	1.10188	0.0685819
PGM5P4-AS1	1.10146	0.142761
SNORA71B	1.10087	0.539205
PRAP1	1.10082	0.222112
CFB	1.10039	0.0622114
HGF	1.09977	0.14684
LOC401585	1.09959	0.0706002
HAND2-AS1	1.09735	0.108363
LINGO1	1.09711	0.0286614
EFCAB13	1.09618	0.0214145
COL4A3	1.09608	0.167556
CFB	1.09584	0.0647683
NEUROG1	1.09583	0.0911337
LOC105369611	1.09568	0.222691
ADAMTSL1	1.09566	0.0174173
DOCK8	1.09534	0.0703304
CRABP2	1.09534	0.05444
LY96	1.09504	0.000797771
MFAP3L	1.09426	0.0697518
MYOF	1.09402	0.091629
TMC6	1.09363	0.00408878
SNAR-E	1.09341	0.329525
SNAR-A4	1.09261	0.498952
S100A13	1.09259	0.0167052
CORO2A	1.09218	0.0018004
GJD2	1.09134	0.0331587
TNFAIP8	1.09121	0.0369893
LOC105377590	1.09111	0.00653549
RDH5	1.09041	0.249433
TMEM72	1.08882	0.117177
MARVELD2	1.08847	0.0114899
CFB	1.08751	0.0733795
CNGB3	1.08739	0.104169
SULT1C2	1.08696	0.150785
LOC105369543	1.08669	0.0778826
LOC107986307	1.08631	0.0546295
PLCD3	1.08547	0.0231059
ITGA3	1.08507	0.10391
SFRP2	1.0845	0.100039
CAV1	1.08266	0.174696
ZIC5	1.08227	0.0655388
EPHA7	1.08221	0.0113813
GFAP	1.08221	0.249687
RRAD	1.08181	0.0896348
NMRAL1	1.08169	0.0850572
CEBPB	1.08095	0.0745069
HIST1H4F	1.07869	0.0572089
STRIP2	1.07851	0.278652
CTD-2297D10.2	1.07846	0.0206895
RPS14P3	1.07823	0.00725931
HMCN2	1.0771	0.0192787
PAQR9-AS1	1.07656	0.0226478
LOC105378792	1.07656	0.0190311
LOC100129473	1.07536	0.148444
LOC107986606	1.07503	0.0863474
TKTL1	1.07491	0.00570527
ENTPD8	1.07469	0.106592
ACTA2	1.07397	0.180666
UACA	1.07351	0.0298299
DSC3	1.07296	0.0777701
SERTAD4	1.07237	0.0642593
CAMK2B	1.07219	0.0193796
C2CD2	1.07125	0.00467782
ME1	1.07124	0.0135535
MAOB	1.07122	0.261387
LOC101928402	1.07064	0.103001
RBFOX1	1.06947	0.0632029
GPR22	1.06904	0.0673396
LOC100506113	1.06869	0.0490762
CBX3P7	1.06838	0.0579821
BST2	1.06795	0.053299
GLS2	1.06729	0.0998178
CALN1	1.06555	0.0963799
LOC107986215	1.06516	0.0389736
RN7SL217P	1.06368	0.0993112
PDE1A	1.06318	0.0750178
MAP3K6	1.06313	0.00461919
ZMYND10	1.06296	0.0700642
CD248	1.06257	0.0326519
LOC105377924	1.06094	0.080965
KCND2	1.05906	0.0712946
PPP4R4	1.05886	0.0309978
NKD2	1.05877	0.0162658
HFE	1.05832	0.000435701
AHNAK	1.05778	0.01224
TAGLN	1.05763	0.302487
HMGA2	1.05584	0.112085
MEGF11	1.05548	0.0143246
LOC107985733	1.05524	0.00218486
CFB	1.05516	0.0646459
ADAMTSL5	1.05447	0.0429613
ODF3B	1.05349	0.087962
SCNN1G	1.05348	0.0279646
HTATIP2	1.05335	0.0455766
CGNL1	1.05302	0.108377
F11R	1.05242	0.0916295
LOC101929307	1.05232	0.0195198
NALCN	1.05219	0.0815688
LOC105377230	1.05207	0.228757
LOC105375202	1.05198	0.03121
IAH1	1.05191	0.0734035
FOXB1	1.05175	0.00648712
SNORA33	1.0515	0.48908
C19orf33	1.05146	0.116
RHBDF2	1.05094	0.0309129
FAM83B	1.05007	0.154431
CELF2-AS2	1.04918	0.0292655
PRR5-ARHGAP8	1.04733	0.0382143
C1RL	1.04715	0.0344622
ABCA8	1.04643	0.000762945
LOC107986019	1.04471	0.00464937
LOC101929350	1.04463	0.0125058
LINGO2	1.04432	0.0570416
HSD17B8	1.04404	0.0015511
HPD	1.04356	0.0203748
LOC105369305	1.04266	0.00409866
RARG	1.04169	0.00276694
RGS14	1.04141	0.00696601
UBXN10	1.04127	0.00913482
EVA1A	1.04088	0.169066
HRK	1.04057	0.0804012
AP1S3	1.03928	0.00321089
SH2D3C	1.03907	0.0558071
OLFML1	1.03881	0.0350393
RNA5S14	1.03831	0.470204
NABP1	1.03713	0.0187495
ECEL1	1.03678	0.126438
NHLH1	1.03671	0.227884
VASN	1.03628	0.075387
VASN	1.03628	0.075387
TNFRSF10C	1.0359	0.00060123
CYP26A1	1.03588	0.130622
ZIC4	1.03575	0.0139135
FILIP1	1.03532	0.00040756
LRRN4CL	1.03521	0.00683819
RPL34P25	1.03513	0.111014
KIF6	1.03471	0.00134842
LOC102723724	1.03406	0.0761282
LOC107986597	1.03396	0.0550746
CUBN	1.03324	0.0854042
HSD17B8	1.03294	0.00179834
C1QL1	1.03232	0.0553089
RAMP3	1.03203	0.00287833
TMEM108-AS1	1.03191	0.00921816
P2RX6P	1.03083	0.329525
SEMA3E	1.03063	0.00215178
PNPLA3	1.03038	0.0550389
CCDC140	1.02983	0.00484298
LOC101927269	1.02982	0.074727
PABPC4L	1.0298	0.00233319
PPP4R4	1.0284	0.0306656
TSPAN2	1.02837	0.00125833
ARL9	1.02835	0.000177071
ENG	1.02795	0.0330418
PRRG3	1.02792	0.00994767
CKMT2	1.02759	0.0290579
RTN4RL1	1.02721	0.0266671
SSX2IP	1.02712	0.000749114
LOC105369842	1.02672	0.0592594
NTSR1	1.0267	0.175877
ETS2	1.02598	0.041636
SPARC	1.0247	0.0131068
C8orf46	1.02429	0.0347266
HLA-C	1.02332	0.315492
GDPD5	1.02319	0.0425459
MROH7	1.02305	0.111012
LOC107984346	1.02258	0.0381846
LOC107985850	1.02139	0.145057
NSUN7	1.02057	0.0096488
LOC100130417	1.01971	0.00210413
AGPAT2	1.01852	0.00871686
PTPN3	1.01799	0.00959535
SPAG4	1.01764	0.119275
TMEM220-AS1	1.01751	0.0241014
CPXM1	1.01721	0.0216995
ABCA13	1.01688	0.0128815
LOC105377632	1.01641	0.005387
AKAP14	1.01637	0.0608573
MYH11	1.01622	0.0085013
ABCA4	1.01559	0.203215
FAM85A	1.01509	0.0137187
A2M-AS1	1.01485	0.0204893
TMEM74	1.01443	0.0783368
PTP4A3	1.01381	0.085624
LOC105372909	1.0136	0.202795
HINT1P2	1.01321	0.135836
MGC57346-CRHR1	1.01269	0.00371978
MYH11	1.0115	0.00910824
EML1	1.01129	0.00181674
LOC105370129	1.01112	0.0607857
LOC105376525	1.0111	0.0208112
LOC105375964	1.01048	0.0650897
TRIM63	1.01042	0.0766734
PCDH15	1.00957	0.0408236
BAALC-AS2	1.00909	0.145015
CYP26B1	1.00865	0.0132377
LOC100101246	1.00856	0.0544057
LOC283731	1.00775	0.0818826
CHST6	1.00772	0.0657337
PTP4A3	1.00765	0.0979963
KLHL30	1.0073	0.0370237
LOC105377329	1.00627	0.128932
IGFBP7	1.00593	0.177281
LOC646358	1.0056	0.023247
SNORA44	1.00526	0.504346
RGS9BP	1.00523	0.0589027
SERPING1	1.00465	0.107802
C7	1.0038	0.0856752
TXLNB	1.00358	0.000722411
ACOT9	1.00348	0.0046162
NCKAP5	1.00346	0.00840932
KREMEN2	1.003	0.000938833
BTBD19	1.00264	0.0160239
MID2	1.00188	0.0116907
EPHA2	1.00135	0.0718553
HSD17B8	1.00133	0.00206553
CFI	1.00113	0.144635
P2RX6	1.00097	0.0315818
MCTP1	1.00053	0.0138909
TCF7	1.00014	0.0215105

## Sheet: OVERLAP with HSE
gene_short_name	logFC	AveExpr	t	P.Value
BEND5	-0.625275	1.94005	-2.8823	0.0134103	Downregulated
C1QL2	-1.93112	-0.377075	-2.87387	0.0136244	Downregulated
COL6A1	0.651765	4.20378	2.51997	0.0264083	Upregulated
PRSS12	2.16944	0.764294	3.61955	0.00335938	Upregulated
